# Supplementary material for: Roles of human colonic bacteria in pectin utilization and associated cross-feeding networks revealed using synthetic co-cultures
Source: Microbiology (Reading). 2025 May 29;171(5):001559. doi: 10.1099/mic.0.001559 (PMC12163728; doi:10.1099/mic.0.001559)
Supplement: Uncited Supplementary Material 2. [file mic-171-01559-s002.xlsx]

## Sheet: S1 strains
Table S1. List of bacterial strains used in this study.
Phylum/ species	Origin (Reference)	Evidence for utilisation of		CAZy analysis1
		pectin or pectic oligosaccharides	lactate	CAZy species name	CAZy taxonomy ID
Actinomycetota
Bifidobacterium adolescentis DSM 20083	DSMZ2			Bifidobacterium adolescentis ATCC 15703	367928
Bacteroidota
Bacteroides ovatus V975	Terry Whitehead, US Department of Agriculture, Illinois, USA	Salyers et al., 1977		Bacteroides ovatus V975	1379690
Bacteroides thetaiotaomicron VPI-5482	DSMZ	Salyers et al., 1977		Bacteroides thetaiotaomicron VPI 5482	818
Phocaeicola vulgatus DSM 1447	DSMZ	Salyers et al., 1977		Phocaeicola vulgatus ATCC 8482	435590
Segatella copri DSM 18205	DSMZ	Fehlner-Peach et al., 2019		Segatella copri DSM 18205	537011
Bacillota, Lachnospiraceae
Anaerobutyricum hallii DSM 3353	DSMZ		Shetty et al., 2018	Anaerobutyricum hallii EHAL	39488
Anaerostipes hadrus SSC/2	Rowett Institute (Louis et al. 2004)		Allen-Vercoe et al., 2012	Anaerostipes hadrus JCM 174673	649756
Blautia obeum A2-162	Rowett Institute (Barcenilla et al. 2000)			Blautia obeum A2-162	657314
Coprococcus eutactus ART55/1	Rowett Institute (Louis et al. 2004)			Coprococcus sp. ART55/1	751585
Dorea formicigenerans DSM 3992	DSMZ			Dorea formicigenerans ATCC 27755	39486
Eubacterium rectale A1-86	Rowett Institute (Barcenilla et al. 2000)			Agathobacter rectalis DSM 17629	657318
Lachnospira eligens DSM 3376	DSMZ	Chung et al., 2017		Lachnospira eligens ATCC 27750	515620
Lachnospira eligens I42	Rowett Institute (McIntosh et al., 2012)
Roseburia faecis M72/1	Rowett Institute (Louis et al. 2004)			Roseburia faecis JCM 17581	301302
Roseburia hominis A2-183	Rowett Institute (Barcenilla et al. 2000)	Sheridan et al., 20164		Roseburia hominis A2-183	585394
Roseburia intestinalis L1-82	Rowett Institute (Barcenilla et al. 2000)	Sheridan et al., 20164		Roseburia intestinalis L1 82	536231
Roseburia intestinalis M50/1	Rowett Institute (Louis et al. 2004)	Sheridan et al., 20164		Roseburia intestinalis M50/1	657315
Roseburia intestinalis XB6B4	INRAE Clermont-Ferrand/Theix, France (Chassard et al., 2007)			Roseburia intestinalis XB6B4	718255
Bacillota, Ruminococcaceae
Faecalibacterium duncaniae A2-165	Rowett Institute (Barcenilla et al. 2000)	Lopez-Siles et al., 2012		Faecalibacterium prausnitzii A2165	853
Faecalibacterium prausnitzii SL3/3	Rowett Institute (Louis et al. 2004)	Lopez-Siles et al., 2012		Faecalibacterium prausnitzii SL3/3	657322
Monoglobus pectinilyticus DSM 104782	DSMZ	Kim et al., 2017		Monoglobus pectinilyticus 14	1981510
Ruminococcus bicirculans 80/3	Rowett Institute (Wegmann et al. 2014)			Ruminococcus bicirculans (ex Wegman et al. 2014) 80/3	1160721
Subdoligranulum variabile DSM 15176	DSMZ			Subdoligranulum variabile DSM 15176	214851
1CAZy database (www.cazy.org) accessed in March 2025 to obtain pectin-relevant CAZyme information based on the CAZy species name and taxonomy ID given.
2German Collection of Microorganisms and Cell Cultures GmbH.
3The CAZy database did not contain A. hadrus SSC/2, therefore the data for the type strain were used.
4Genome carriage of >1 pectin-specific glycoside hydrolase.
References
Allen-Vercoe, E., Daigneault, M., White, A., Panaccione, R., Duncan, S.H., Flint, H.J., O'Neal, L., Lawson, P.A., 2012. Anaerostipes hadrus comb. nov., a dominant species within the human colonic microbiota; reclassification of Eubacterium hadrum Moore et al. 1976. Anaerobe 18, 523–529. https://doi.org/10.1016/j.anaerobe.2012.09.002.
Barcenilla, A., Pryde, S.E., Martin, J.C., Duncan, S.H., Stewart, C.S., Henderson, C.,Flint, H.J., 2000. Phylogenetic relationships of butyrate-producing bacteria from the human gut. Appl. Environ. Microbiol. 66, 1654-1661. https://doi.org/10.1128/AEM.66.4.1654-1661.2000.
Chassard, C., Goumy, V., Leclerc, M., Del’homme, C., Bernalier-Donadille, A., 2007. Characterization of the xylan-degrading microbial community from human faeces. FEMS Microbiol. Ecol. 61, 121-131. https://doi.org/10.1111/j.1574-6941.2007.00314.x.
Chung, W.S.F., Meijerink, M., Zeuner, B., Holck, J., Louis, P., Meyer, A.S., Wells, J.M., Flint, H.J., Duncan, S.H., 2017. Prebiotic potential of pectin and pectic oligosaccharides to promote anti-inflammatory commensal bacteria in the human colon. FEMS Microbiol. Ecol. 93, 127. https://doi.org/10.1093/femsec/fix127.
Fehlner-Peach, H., Magnabosco, C., Raghavan, V., Scher, J.U., Tett, A., Cox, L.M., Gottsegen, C., Watters, A., Wiltshire-Gordon, J.D., Segata, N., Bonneau, R., Littman, D.R., 2019. Distinct polysaccharide utilization profiles of human intestinal Prevotella copri isolates. Cell Host Microbe 26, 680-690.e5. https://doi.org/10.1016/j.chom.2019.10.013.
Kim, C.C., Kelly, W.J., Patchett, M.L., Tannock, G.W., Jordens, Z., Stoklosinski, H.M., Taylor, J.W., Sims, I.M., Bell, T.J., Rosendale, D.I., 2017. Monoglobus pectinilyticus gen. nov., sp. nov., a pectinolytic bacterium isolated from human faeces. Int. J. Syst. Evol. Microbiol. 67, 4992–4998. https://doi.org/10.1099/ijsem.0.002395.
Lopez-Siles, M., Khan, T.M., Duncan, S.H., Harmsen, H.J.M., Garcia-Gil, L.J., Flint, H.J., 2012. Cultured representatives of two major phylogroups of human colonic Faecalibacterium prausnitzii can utilize pectin, uronic acids, and host-derived substrates for growth. Appl. Environ. Microbiol. 78, 420–428. https://doi.org/10.1128/AEM.06858-11.
Louis, P., Duncan, S.H., McCrae, S.I., Millar, J. Jackson, M.S., Flint, H.J., 2004. Restricted distribution of the butyrate kinase pathway among butyrate-producing bacteria from the human colon. J. Bacteriol. 186, 2099-2106. https://doi.org/10.1128/jb.186.7.2099-2106.2004.
McIntosh, F.M., Maison, N., Holtrop, G., Young, P., Stevens, V.J., Ince, J., Johnstone, A.M., Lobley, G.E., Flint, H.J., Louis, P., 2012. Phylogenetic distribution of genes encoding β-glucuronidase activity in human colonic bacteria and the impact of diet on faecal glycosidase activities. Environ. Microbiol. 14, 1876-1887. https://doi.org/10.1111/j.1462-2920.2012.02711.x.
Salyers, A.A., Vercellotti, J.R., West, S.E., Wilkins, T.D., 1977. Fermentation of mucin and plant polysaccharides by strains of Bacteroides from the human colon. Appl. Environ. Microbiol. 33, 319–22. https://doi.org/10.1128/aem.33.2.319-322.1977.
Sheridan, P.O., Martin, J.C., Lawley, T.D., Browne, H.P., Harris, H.M.B., Bernalier-Donadille, A., Duncan, S.H., O'Toole, P.W., Scott, K.P., Flint, H.J., 2016. Polysaccharide utilization loci and nutritional specialization in a dominant group of butyrate-producing human colonic Firmicutes. Microb. Genom. 2: e000043. https://doi.org/10.1099/mgen.0.000043.
Shetty, S., Zuffa, S., Bui, T.P.N., Aalvink, S., Smidt, H., de Vos, W.M., 2018. Reclassification of Eubacterium hallii as Anaerobutyricum hallii gen. nov., comb. nov., and description of Anaerobutyricum soehngenii sp. nov., a butyrate and propionate-producing bacterium from infant faeces. Int. J. Syst. Evol. Microbiol. 68, 3741-3746. https://doi.org/10.1099/ijsem.0.003041.
Wegmann, U., Louis, P., Goesmann, A., Henrissat, B., Duncan, S.H., Flint, H.J., 2014. Complete genome of a new Firmicutes species belonging to the dominant human colonic microbiota ('Ruminococcus bicirculans') reveals two chromosomes and a selective capacity to utilize plant glucans. Environ. Microbiol. 16, 2879-2890. https://doi.org/10.1111/1462-2920.12217.

## Sheet: S2 pure net ODmax
Table S2. Average, standard deviation and number of replicates of net maximum optical density (net ODmax, no CHO control subtracted) of all pure culture growth experiments, pre-culture ODs and comparison of glucose growth between pre-cultures and main cultures1.
	96-well plates in anaerobic cabinet																							Hungate tube				Difference preculture - 96-well plate6
	Average net ODmax (no CHO subtracted) across all experiments1																					Average OD3		Preculture OD		SD5
	Monosaccharide							RG-I side chain			Backbone & pectin											no CHO	no CHO + Glc	1st OD4	2nd OD4	1st OD4	2nd OD4
	Glc	Ara	Gal	GalA	Man	Rha	Xyl	AB	ABG	Gal-AN2	DP4	DP6	DP8	RG	AP-C	CT-C	apple	beet-L	beet-R	carrot	kale			Glc	Glc	Glc	Glc	Glc
Putative pectin degraders (harbour pectin-specific GH and PL enzymes)
Bacteroides ovatus V975	0.146604	0.1345	0.219083	0.206542	0.12775	0.2055	0.238	0.0413333	0.0353333	0.0483333	0.049375	0.124667	0.0843333	0.0826667	0.1385	0.10175	0.072125	0.10725	0.102333	0.0795	0.0465	0.127771	0.274375	0.917	0.915			0.642625
Bacteroides thetaiotaomicron VPI-5482	0.237994	0.2185	0.236653	0.175042	0.227083	0.2014	0.343	0.0836667	0.092	0.141778	0.163208	0.192	0.144	0.0266667	0.1285	0.05475	0.0657917	0.11025	0.111	0.110833	0.0228333	0.137972	0.375967	0.966	0.945			0.590033
Phocaeicola vulgatus DSM 1447	0.221604	0.2015	0.17175	0.300208	0.18175	0.2825	0.233667	0.039	-0.0313333	0.0423333	0.191542	0.2	0.159333	0.0166667	0.105833	0.00441667	0.016125	0.123583	0.136667	0.151833	0.0108333	0.0910208	0.312625	0.834	0.835			0.521375
Segatella copri DSM 18205	0.294354	0.2435	0.220417	0.314875	-0.00658333	0.140833	0.253	0.176	0.003	0.162333	0.175875	0.168333	0.175667	0.0743333	0.224833	0.203083	0.160625	0.170917	0.169667	0.145167	0.108167	0.0237708	0.318125	0.912	0.883			0.593875
Lachnospira eligens DSM 3376	0.347794	0.0198333	0.01975	0.00776852	0.00908333	0.0215	0.0116667	0.00966667	0.00633333	0.00766667	0.243042	0.270667	0.196333	0.0416667	0.221694	0.244083	0.143792	0.09025	0.0666667	0.1295	0.153167	0.00481667	0.352611	0.824	0.781			0.471389
Lachnospira eligens I42	0.295917	0.00483333	0.00298611	0.208017	0.00141667	0.00716667	0.000666667	0.0216	0.002	0.0206	0.211281	0.2204	0.1546	0.0469333	0.217194	0.225083	0.100283	0.16525	0.124667	0.1195	0.156167	0.00497685	0.300894	0.308	0.315			0.00710648
Putative pectin cross-feeders (harbour pectin-specific GH enzymes)
Faecalibacterium duncaniae A2-165	0.501056	-0.00558333	0.678278	0.333458	-0.01325	-8.33333e-05	-0.00958333	0.00145833	-8.33333e-05	0.0358667	0.314292	0.0403333	-0.00833333	0.0153333	0.0186667	N/D	N/D	N/D	N/D	-0.00183333	N/D	0.0336111	0.534667	0.782	0.7385	0.0494975	0.00494975	0.247333
Faecalibacterium prausnitzii SL3/3	0.573806	0.02175	0.446944	0.0212917	-0.01625	0.0295833	-0.00443333	0.0377917	0.02325	-0.0357778	0.116713	0.0373333	0.0353333	0.0143333	0.0716667	N/D	N/D	N/D	N/D	0.0378333	N/D	0.0502778	0.624083	0.73	0.736			0.105917
Subdoligranulum variabile DSM 151767	0.396407	0.190567	0.258133	-0.00241667	-0.000916667	0.00158333	0.250083	-0.00175	-0.00216667	0.00622222	0.00391667	N/D	N/D	0.00266667	0.0843333	N/D	N/D	N/D	N/D	-0.00216667	N/D	0.00603704	0.402444	0.679	0.674			0.276556
Roseburia hominis A2-183	0.519778	0.388083	0.416667	0.311958	0.42875	0.0219167	0.349083	0.014625	0.00691667	0.251333	0.266625	0.0203333	0.00466667	0.0233333	0.019	N/D	N/D	N/D	N/D	0.00283333	N/D	0.0162222	0.536	0.923	0.917			0.387
Roseburia intestinalis L1-82	0.490222	0.376556	0.469222	0.296778	0.633556	-0.0112222	0.346222	0.0444444	0.00122222	0.00816667	0.189889	0.200944	-0.000555556	0.0602222	0.0438889	N/D	N/D	N/D	N/D	0.00111111	N/D	0.0132222	0.503444	0.672	0.688			0.168556
Roseburia intestinalis M50/1	0.488556	0.360083	0.462	0.314458	0.497417	0.0225833	0.350417	0.00879167	0.00491667	0.00777778	0.338958	0.178556	0.0433333	0.0266667	0.052	N/D	N/D	N/D	N/D	0.0291667	N/D	0.0234167	0.511972	0.78	0.722667	0.110964	0.00493288	0.268028
Roseburia intestinalis XB6B4	0.511204	0.365889	0.467889	0.308	0.581556	-0.00544444	0.395556	0.0266667	0.009	0.00725	0.305333	0.118806	0.0303333	0.041	0.0488889	N/D	N/D	N/D	N/D	0.0114444	N/D	0.0168704	0.528074	0.709	0.723			0.180926
Background community strains (harbour no pectin-specific enzymes)
Roseburia faecis M72/1	0.520861	0.453417	0.533944	0.00191667	0.0450833	-0.00075	0.441083	0.03425	0.00653333	0.362667	0.00558333	N/D	N/D	0.017	0.0853333	N/D	N/D	N/D	N/D	0.1305	N/D	0.00677778	0.527639	0.735	0.744333	0.0479479	0.0522047	0.207361
Eubacterium rectale A1-86	0.175907	0.28375	0.454778	-0.000416667	0.00408333	-0.00108333	0.286417	0.0244167	0.00433333	0.00322222	0.04575	N/D	N/D	0.0491667	0.1485	N/D	N/D	N/D	N/D	0.0363333	N/D	0.00842593	0.184333	0.6665	0.6715	0.11243	0.126572	0.482167
Anaerostipes hadrus SSC/2	0.803852	0.572417	0.704778	0.00625	0.706417	0.00625	0.01175	0.0295833	0.0015	0.00155556	0.04725	N/D	N/D	0.036	0.224667	N/D	N/D	N/D	N/D	0.0418333	N/D	0.0387037	0.842556	1.002	0.987	0.196008	0.135636	0.159444
Anaerobutyricum hallii DSM 3353	0.0513542	0.0100833	0.520111	0.00658333	0.163083	-0.00141667	0.0110833	0.0229167	-0.0118333	0.0122222	0.0325833	N/D	N/D	0.03	0.0396667	N/D	N/D	N/D	N/D	0.0215	N/D	0.034037	0.0853912	0.6115	0.5835	0.210011	0.212839	0.526109
Blautia obeum A2-162	0.519796	0.21375	0.368611	0.00225	-0.00258333	0.257583	0.404083	0.00841667	0.00433333	0.00522222	0.0150833	N/D	N/D	0.0151667	0.0225	N/D	N/D	N/D	N/D	0.012	N/D	0.0102593	0.530056	0.697	0.705	0.0579828	0.0678823	0.166944
Coprococcus eutactus ART55/1	0.214296	0.00441667	0.220111	-0.00108333	0.00241667	-0.00308333	0.00075	0.02325	-0.00983333	0.334222	0.0235833	N/D	N/D	0.026	0.0496667	N/D	N/D	N/D	N/D	0.120833	N/D	0.00892593	0.223222	0.691	0.6495	0.185262	0.1393	0.467778
Dorea formicigenerans DSM 3992	0.442019	0.456083	0.433611	0.0799167	0.00441667	0.00391667	8.33333e-05	0.00741667	0.003	0.00588889	0.0120833	N/D	N/D	0.0155	0.0241667	N/D	N/D	N/D	N/D	0.01	N/D	0.00709259	0.449111	0.677	0.6875	0.0353553	0.00919239	0.227889
Ruminococcus bicirculans 80/3	0.441896	0.0025	-0.000888889	0.00025	-0.00258333	0.00125	-0.00225	0.00158333	0.00516667	0.000888889	0.00925	N/D	N/D	0.00666667	0.0846667	N/D	N/D	N/D	N/D	0.00616667	N/D	0.00525926	0.447155	0.561	0.5565	0.121622	0.118087	0.113845
Bifidobacterium adolescentis DSM 20083	0.408519	0.00408333	0.432111	0.00191667	-0.00325	0.00525	0.0109	0.0195833	-0.000166667	0.00888889	0.0145833	N/D	N/D	0.0123333	0.0726667	N/D	N/D	N/D	N/D	0.0045	N/D	0.00181481	0.410333	0.5355	0.5655	0.0700036	0.0615183	0.125167
1Abbreviations; Substrates, monosaccharides: Ara, arabinose; Gal, galactose; GalA, galacturonic acid; Glc, glucose; Man, mannose; Rha, rhamnose; Xyl, xylose; RG-I side chains: AB, arabinan; ABG, arabinogalactan; Gal-AN, galactan; Backbone & pectins: AP-C, commercial apple pectin; apple, in-house apple pectin; beet-L, in-house beet leave pectin; beet-R, in-house beetroot pectin; carrot: in-house c…
2Growth on galactan was not consistent for Faecalibacterium strains, R. intestinalis M50/1 and R. intestinalis XB6B4 (see Table S4 and Fig. S1). As no clear pattern of contamination could be established and other data were in accordance with current knowledge for the strains and substrates, replicates that showed growth for those strains were excluded.
3Average OD of no CHO data across all experiments and sum of no CHO plus glucose net ODmax.
4Precultures were measured twice 30 min apart to estimate growth state (no major change in OD suggesting cells were in stationary phase).
5Standard deviation given where glucose-grown preculture data were available from more than one experiment.
6Hungate tube Preculture 1st OD (column Y) minus 96-well plate Average glucose ODmax (no CHO control not subtracted, column X).
7S. variabile was assigned as putative pectin cross feeder based on its CAZyme carriage (Table 1), but as no growth on GalA or DP4 detected, it was regarded as a background strain for co-culture experiments.
	Standard deviation net ODmax (no CHO subtracted) across all experiments1
	Monosaccharide							RG-I side chain			Backbone & pectin
	Glc	Ara	Gal	GalA	Man	Rha	Xyl	AB	ABG	Gal-AN2	DP4	DP6	DP8	RG	AP-C	CT-C	apple	beet-L	beet-R	carrot	kale
Putative pectin degraders (harbour pectin-specific GH and PL enzymes)
Bacteroides ovatus V975	0.0283432	0.0260832	0.0523737	0.00865364	0.0046188	0.0266646	0.00493288	0.00152753	0.001	0.0043589	0.00332196	0.00208167	0.00416333	0.00458258	0.00873689	0.00550757	0.0167785	0.0137961	0.0191398	0.023094	0.00550757
Bacteroides thetaiotaomicron VPI-5482	0.0594851	0.008	0.0258276	0.0302859	0.006	0.0150837	0.00757188	0.002	0	0.02971	0.0097392	0.00550757	0.00152753	0.0102632	0.00416333	0.00173205	0.028587	0.00288675	0.00862168	0.0163707	0.00360555
Phocaeicola vulgatus DSM 1447	0.0645807	0.0112398	0.0164418	0.0243609	0.001	0.0107858	0.0011547	0.00251661	0.0386954	0.0080829	0.013656	0.00404145	0.0106927	0.00152753	0.00251661	0.00152753	0.109834	0.00907377	0.00896289	0.0228108	0.00602771
Segatella copri DSM 18205	0.0124385	0.00665833	0.0125831	0.0368626	0.00360555	0.0150111	0.0057735	0.00950438	0.004	0.0159478	0.0502303	0.0051316	0.0043589	0.0043589	0.0255799	0.0111505	0.0378304	0.0180831	0.0213776	0.0185203	0.00519615
Lachnospira eligens DSM 3376	0.0544018	0.00378594	0.007	0.00765051	0.00556776	0.00503322	0.00602771	0.002	0.00251661	0.0023094	0.024952	0.032909	0.00450925	0.00208167	0.00340927	0.00057735	0.00882527	0.0023094	0.00458258	0.0106927	0.00458258
Lachnospira eligens I42	0.035451	0.00702377	0.006969	0.0281342	0.00251661	0.00680686	0.00251661	0.0173431	0.00361837	0.0116811	0.0731808	0.00294455	0.00951042	0.0108065	0.0259705	0.0175024	0.0574678	0.0236925	0.00945163	0.00472582	0.00763763
Putative pectin cross-feeders (harbour pectin-specific GH enzymes)
Faecalibacterium duncaniae A2-165	0.116716	0.0130128	0.0670009	0.0742778	0.00264575	0.0152753	0.013	0.00272374	0.00193434	0.049298	0.0371138	0.00251661	0.00152753	0.00962635	0.00378594	N/D	N/D	N/D	N/D	0.00057735	N/D
Faecalibacterium prausnitzii SL3/3	0.0437765	0.0052915	0.0531999	0.0685736	0.00057735	0.00404145	0.0176734	0.0175096	0.00716996	0.006245	0.0991863	0.019218	0.0335609	0.0186011	0.00750555	N/D	N/D	N/D	N/D	0.00351188	N/D
Subdoligranulum variabile DSM 151767	0.0424612	0.0299924	0.0605994	0.00208167	0.00208167	0.0043589	0.00602771	0.00404145	0.00556776	0.00251661	0.00404145	N/D	N/D	0.004	0.0125831	N/D	N/D	N/D	N/D	0.00264575	N/D
Roseburia hominis A2-183	0.0186762	0.00929157	0.0023094	0.0322713	0.00680686	0.0192873	0.0115902	0.00943939	0.0115214	0.00360555	0.0248019	0.00208167	0.00305505	0.014222	0.00321455	N/D	N/D	N/D	N/D	0.001	N/D
Roseburia intestinalis L1-82	0.0782628	0.0253837	0.025658	0.0517912	0.00360555	0.00096225	0.0170098	0.00057735	0.001	0.00527503	0.0085049	0.0188759	0.00424264	0.00251661	0.0034641	N/D	N/D	N/D	N/D	0.00057735	N/D
Roseburia intestinalis M50/1	0.0333632	0.0315013	0.0617846	0.0272963	0.0240069	0.00305505	0.0083865	0.00342327	0.00206761	0.0011547	0.0478888	0.107737	0.0560119	0.0207364	0.00173205	N/D	N/D	N/D	N/D	0.00173205	N/D
Roseburia intestinalis XB6B4	0.0270989	0.00288675	0.0130767	0.00305505	0.00503322	0.00152753	0.00472582	0.0153731	0.0118462	0.00280492	0.00907377	0.00531673	0	0.00458258	0.00152753	N/D	N/D	N/D	N/D	0.0011547	N/D
Background community strains (harbour no pectin-specific enzymes)
Roseburia faecis M72/1	0.030746	0.00866025	0.0349445	0.00057735	0.0150997	0.00057735	0.0148436	0.00152753	0.00596991	0.0256812	0.00152753	N/D	N/D	0.00305505	0.00556776	N/D	N/D	N/D	N/D	0.00173205	N/D
Eubacterium rectale A1-86	0.0528958	0.00814453	0.0326179	0.00208167	0.00757188	0.00251661	0.00754983	0.0124231	0.00503322	0.0043589	0.0147309	N/D	N/D	0.0124231	0.0119304	N/D	N/D	N/D	N/D	0.00635085	N/D
Anaerostipes hadrus SSC/2	0.0518575	0.147075	0.120454	0.00458258	0.075527	0.00057735	0.0043589	0.0119304	0.0130512	0.00251661	0.00321455	N/D	N/D	0.00251661	0.0108167	N/D	N/D	N/D	N/D	0.006	N/D
Anaerobutyricum hallii DSM 3353	0.00523882	0.00057735	0.0933648	0.002	0.0375411	0.00635085	0.001	0.0170978	0.0117189	0.00264575	0.00802081	N/D	N/D	0.00757188	0.0106927	N/D	N/D	N/D	N/D	0.0153948	N/D
Blautia obeum A2-162	0.0748588	0.0205508	0.0409976	0.0052915	0.00321455	0.0200333	0.0222336	0.00288675	0.0051316	0.001	0.00251661	N/D	N/D	0.00378594	0.00305505	N/D	N/D	N/D	N/D	0.002	N/D
Coprococcus eutactus ART55/1	0.0250942	0.001	0.00841779	0.00057735	0.00208167	0.00264575	0.001	0.0135769	0.0106927	0.0090185	0.0136504	N/D	N/D	0.0115036	0.0085049	N/D	N/D	N/D	N/D	0.0179536	N/D
Dorea formicigenerans DSM 3992	0.0216558	0.00458258	0.0351499	0.010583	0.00493288	0.00493288	0.00251661	0.00057735	0.001	0.0011547	0.00650641	N/D	N/D	0.00152753	0.0011547	N/D	N/D	N/D	N/D	0.0043589	N/D
Ruminococcus bicirculans 80/3	0.0474898	0.00355984	0.00485951	0.00458258	0.0023094	0.00152753	0.006	0.00173205	0.00378594	0.00173205	0.00264575	N/D	N/D	0.00321455	0.00602771	N/D	N/D	N/D	N/D	0.00208167	N/D
Bifidobacterium adolescentis DSM 20083	0.0876408	0.00264575	0.0232172	0.00173205	0.0043589	0.0064291	0.00543269	0.0120139	0.00378594	0.00556776	0.00750555	N/D	N/D	0.00208167	0.00416333	N/D	N/D	N/D	N/D	0.00208167	N/D
	Number of replicates net ODmax (no CHO subtracted) across all experiments1
	Monosaccharide							RG-I side chain			Backbone & pectin
	Glc	Ara	Gal	GalA	Man	Rha	Xyl	AB	ABG	Gal-AN2	DP4	DP6	DP8	RG	AP-C	CT-C	apple	beet-L	beet-R	carrot	kale
Putative pectin degraders (harbour pectin-specific GH and PL enzymes)
Bacteroides ovatus V975	12	3	3	6	3	3	3	3	3	3	6	3	3	3	3	3	6	3	3	3	3
Bacteroides thetaiotaomicron VPI-5482	15	3	6	6	3	5	3	3	3	6	6	3	3	3	3	3	6	3	3	3	3
Phocaeicola vulgatus DSM 1447	12	3	3	6	3	3	3	3	3	3	6	3	3	3	3	3	6	3	3	3	3
Segatella copri DSM 18205	12	3	3	6	3	3	3	3	3	3	6	3	3	3	3	3	6	3	3	3	3
Lachnospira eligens DSM 3376	15	3	3	9	3	3	3	3	3	3	6	3	3	3	6	3	6	3	3	3	3
Lachnospira eligens I42	16	3	6	10	3	3	3	5	5	5	8	5	5	5	6	3	5	3	3	3	3
Putative pectin cross-feeders (harbour pectin-specific GH enzymes)
Faecalibacterium duncaniae A2-165	12	3	6	6	3	3	3	6	6	5	6	3	3	6	3	N/D	N/D	N/D	N/D	3	N/D
Faecalibacterium prausnitzii SL3/3	12	3	6	6	3	3	5	6	6	3	9	3	3	6	3	N/D	N/D	N/D	N/D	3	N/D
Subdoligranulum variabile DSM 151767	9	5	5	3	3	3	3	3	3	3	3	N/D	N/D	3	3	N/D	N/D	N/D	N/D	3	N/D
Roseburia hominis A2-183	9	3	3	6	3	3	3	6	6	3	6	3	3	6	3	N/D	N/D	N/D	N/D	3	N/D
Roseburia intestinalis L1-82	6	3	3	3	3	3	3	3	3	6	3	6	2	3	3	N/D	N/D	N/D	N/D	3	N/D
Roseburia intestinalis M50/1	12	3	3	6	3	3	3	6	6	3	6	6	3	6	3	N/D	N/D	N/D	N/D	3	N/D
Roseburia intestinalis XB6B4	9	3	3	3	3	3	3	3	3	6	3	6	3	3	3	N/D	N/D	N/D	N/D	3	N/D
Background community strains (harbour no pectin-specific enzymes)
Roseburia faecis M72/1	12	3	6	3	3	3	3	3	5	6	3	N/D	N/D	3	3	N/D	N/D	N/D	N/D	3	N/D
Eubacterium rectale A1-86	9	3	6	3	3	3	3	3	3	3	3	N/D	N/D	3	3	N/D	N/D	N/D	N/D	3	N/D
Anaerostipes hadrus SSC/2	9	3	6	3	3	3	3	3	3	3	3	N/D	N/D	3	3	N/D	N/D	N/D	N/D	3	N/D
Anaerobutyricum hallii DSM 3353	8	3	6	3	3	3	3	3	3	3	3	N/D	N/D	3	3	N/D	N/D	N/D	N/D	3	N/D
Blautia obeum A2-162	9	3	6	3	3	3	3	3	3	3	3	N/D	N/D	3	3	N/D	N/D	N/D	N/D	3	N/D
Coprococcus eutactus ART55/1	9	3	6	3	3	3	3	3	3	3	3	N/D	N/D	3	3	N/D	N/D	N/D	N/D	3	N/D
Dorea formicigenerans DSM 3992	9	3	6	3	3	3	3	3	3	3	3	N/D	N/D	3	3	N/D	N/D	N/D	N/D	3	N/D
Ruminococcus bicirculans 80/3	8	5	6	3	3	3	3	3	3	3	3	N/D	N/D	3	3	N/D	N/D	N/D	N/D	3	N/D
Bifidobacterium adolescentis DSM 20083	9	3	6	3	3	3	5	3	3	3	3	N/D	N/D	3	3	N/D	N/D	N/D	N/D	3	N/D

## Sheet: S3 communities
Table S3. Co-culture community compositions, growth substrates used, pre-culture optical densities and growth data1.
	Community composition (96-well plates in anaerobic cabinet)											Hungate tube
	No P	all P				single P						Preculture OD		Preculture OD
	BC	BP-glc	BP-pec	BCP-glc	BCP-pec	BC-Le-glc	BC-Le-pec	BC-Sc-glc	BC-Sc-pec	BC-Pv-glc	BC-Pv-pec	1st OD2	2nd OD2	1st OD2	2nd OD2
Preculture substrate of pectin degraders	N/A	Glc	AP-C	Glc	AP-C	Glc	AP-C	Glc	AP-C	Glc	AP-C	Glc	Glc	AP-C	AP-C
Substrates tested	Glc, all pectins, DP4, DP5, monosacch. mix					Glc, AP-C, kale, no CHO						N/A
Pectin degraders (P)
Phocaeicola vulgatus DSM 1447		Ö	Ö	Ö	Ö					Ö	Ö	0.724	0.775	0.93	0.947
Segatella copri DSM 18205		Ö	Ö	Ö	Ö			Ö	Ö			0.83	0.82	0.861	0.864
Lachnospira eligens DSM 3376		Ö	Ö	Ö	Ö	Ö	Ö					0.63	0.691	0.56	0.57
Pectin cross feeders (C)
Faecalibacterium duncaniae A2-165	Ö			Ö	Ö	Ö	Ö	Ö	Ö	Ö	Ö	0.85	0.82
Roseburia intestinalis M50/1	Ö			Ö	Ö	Ö	Ö	Ö	Ö	Ö	Ö	0.747	0.721
Background community strains (B)
Roseburia faecis M72/1	Ö	Ö	Ö	Ö	Ö	Ö	Ö	Ö	Ö	Ö	Ö	0.797	0.78
Eubacterium rectale A1-86	Ö	Ö	Ö	Ö	Ö	Ö	Ö	Ö	Ö	Ö	Ö	0.72	0.71
Anaerostipes hadrus SSC/2	Ö	Ö	Ö	Ö	Ö	Ö	Ö	Ö	Ö	Ö	Ö	1.028	1.085
Blautia obeum A2-162	Ö	Ö	Ö	Ö	Ö	Ö	Ö	Ö	Ö	Ö	Ö	0.671	0.69
Coprococcus eutactus ART55/1	Ö	Ö	Ö	Ö	Ö	Ö	Ö	Ö	Ö	Ö	Ö	0.73	0.72
Dorea formicigenerans DSM 3992	Ö	Ö	Ö	Ö	Ö	Ö	Ö	Ö	Ö	Ö	Ö	0.771	0.774
Ruminococcus bicirculans 80/3	Ö	Ö	Ö	Ö	Ö	Ö	Ö	Ö	Ö	Ö	Ö	0.592	0.585
Subdoligranulum variabile DSM 15176	Ö	Ö	Ö	Ö	Ö	Ö	Ö	Ö	Ö	Ö	Ö	0.59	0.555
Bifidobacterium adolescentis DSM 20083	Ö	Ö	Ö	Ö	Ö	Ö	Ö	Ö	Ö	Ö	Ö	0.35	0.351
1Abbreviations: AP-C, commercial apple pectin; B, background strain; C, pectin cross feeder; DP4/DP5, oligo-galacturonan with four/five monomeric units; Glc/glc, glucose; kale, in-house kale pectin; N/A, not applicable; no CHO, no substrate control; monosacch. mix, monosaccharide mix (65% D-galacturonic acid, 3.5% L-rhamnose, 20% D-galactose and 10.5% L-arabinose); pec, pectin; P, pectin degrader.
2Precultures were measured twice 30 min apart to estimate growth state (no major change in OD suggesting cells were in stationary phase).
3Due to the pH changing during autoclaving and during equilibration to the different gas atmosphere in the anaerobic cabinet, it is not possible to achieve an exact medium pH between media and experiments (row 32).
96-well plate	Plate 1	Plate 1	Plate 1	Plate 1	Plate 1	Plate 1	Plate 1	Plate 1	Plate 1	Plate 1	Plate 1	Plate 1	Plate 2	Plate 2	Plate 2	Plate 2	Plate 2	Plate 2	Plate 2	Plate 2	Plate 2	Plate 2	Plate 2	Plate 2	Plate 3	Plate 3	Plate 3	Plate 3	Plate 3	Plate 3	Plate 3	Plate 3	Plate 3	Plate 3	Plate 3	Plate 3	Plate 1	Plate 1	Plate 1	Plate 1	Plate 1	Plate 1	Plate 1	Plate 1	Plate 1	Plate 1	Plate 1	Plate 1	Plate 2
Well	A1	A2	A3	A4	A5	A6	A7	A8	A9	A10	A11	A12	A1	A2	A3	A4	A5	A6	A7	A8	A9	A10	A11	A12	A1	A2	A3	A4	A5	A6	A7	A8	A9	A10	A11	A12	B1	B2	B3	B4	B5	B6	B7	B8	B9	B10	B11	B12	B1
Strain ID	BC	BC	BC	BC	BC	BC	BC	BC	BC	BC	BC	BC	BC	BC	BC	BC	BC	BC	BC	BC	BC	BC	BC	BC	BC	BC	BC	BC	BC	BC	BC	BC	BC	BC	BC	BC	BP-glc	BP-glc	BP-glc	BP-glc	BP-glc	BP-glc	BP-glc	BP-glc	BP-glc	BP-glc	BP-glc	BP-glc	BP-glc
Substrate	Glc	Glc	Glc	AP-C	AP-C	AP-C	kale	kale	kale	no CHO	no CHO	no CHO	apple	apple	apple	beet-L	beet-L	beet-L	beet-R	beet-R	beet-R	carrot	carrot	carrot	CT-C	CT-C	CT-C	DP4	DP4	DP4	DP5	DP5	DP5	M-mix	M-mix	M-mix	Glc	Glc	Glc	AP-C	AP-C	AP-C	kale	kale	kale	no CHO	no CHO	no CHO	apple
Medium pH at t=03	6.32	6.32	6.32	6.2	6.2	6.2	6.23	6.23	6.23	6.37	6.37	6.37	6.25	6.25	6.25	6.22	6.22	6.22	6.23	6.23	6.23	6.19	6.19	6.19	6.15	6.15	6.15	6.15	6.15	6.15	6.24	6.24	6.24	6.25	6.25	6.25	6.32	6.32	6.32	6.2	6.2	6.2	6.23	6.23	6.23	6.37	6.37	6.37	6.25
Replicate	R1	R2	R3	R1	R2	R3	R1	R2	R3	R1	R2	R3	R1	R2	R3	R1	R2	R3	R1	R2	R3	R1	R2	R3	R1	R2	R3	R1	R2	R3	R1	R2	R3	R1	R2	R3	R1	R2	R3	R1	R2	R3	R1	R2	R3	R1	R2	R3	R1
Maximum OD	0.951083	0.825083	0.765083	0.546417	0.553417	0.538417	0.118667	0.112667	0.126667	0.0486667	0.0536667	0.0546667	0.162167	0.171167	0.165167	0.135583	0.131583	0.130583	0.0876667	0.0916667	0.0926667	0.443833	0.473833	0.497833	0.139917	0.151917	0.149917	0.61675	0.59775	0.55575	0.51825	0.48425	0.48225	0.631833	0.624833	0.629833	0.997083	1.00208	0.892083	0.586417	0.570417	0.540417	0.377667	0.388667	0.404667	0.0446667	0.0426667	0.0416667	0.466167
Final OD	0.898083	0.765083	0.710083	0.197417	0.192417	0.190417	0.107667	0.0946667	0.110667	0.0476667	0.0526667	0.0536667	0.128167	0.136167	0.132167	0.135583	0.131583	0.130583	0.0876667	0.0916667	0.0926667	0.352833	0.332833	0.386833	0.0719167	0.0789167	0.0769167	0.43275	0.41775	0.38675	0.42425	0.39025	0.39325	0.481833	0.483833	0.487833	0.949083	0.950083	0.834083	0.518417	0.507417	0.466417	0.335667	0.335667	0.404667	0.0396667	0.0386667	0.0376667	0.439167
Time	OD	OD	OD	OD	OD	OD	OD	OD	OD	OD	OD	OD	OD	OD	OD	OD	OD	OD	OD	OD	OD	OD	OD	OD	OD	OD	OD	OD	OD	OD	OD	OD	OD	OD	OD	OD	OD	OD	OD	OD	OD	OD	OD	OD	OD	OD	OD	OD	OD
0	0.00308333	0.00508333	0.00508333	0.00241667	-0.000583333	-0.00258333	0.0106667	0.0116667	0.00966667	0.00466667	0.00366667	0.00266667	0.000166667	0.00416667	0.000166667	-0.00241667	0.000583333	-0.00141667	0.00266667	0.00366667	0.00466667	0.0108333	-0.000166667	0.00383333	0.00191667	0.00591667	0.00491667	0.00175	-0.00125	-0.00025	0.00625	0.00425	0.00525	0.00383333	0.000833333	0.00283333	0.00508333	0.00908333	0.00108333	0.00141667	-0.000583333	-0.00158333	0.00266667	0.00866667	0.00966667	0.00166667	0.00166667	0.000666667	0.00216667
0.333333	0.00408333	0.00608333	0.00508333	0.00341667	0.000416667	-0.00158333	0.0116667	0.0106667	0.0136667	0.00566667	0.00466667	0.00466667	0.00116667	0.00616667	0.00116667	-0.000416667	0.00258333	-0.000416667	0.00366667	0.00466667	0.00666667	0.00583333	0.00183333	0.00383333	0.00291667	0.00691667	0.00591667	0.00175	-0.00125	-0.00025	0.00625	0.00525	0.00525	0.00383333	0.00183333	0.00283333	0.0130833	0.00908333	0.00208333	0.00241667	0.000416667	-0.00258333	0.00266667	0.0106667	0.0106667	0.00266667	0.00166667	0.00166667	0.00316667
0.666667	0.00508333	0.00708333	0.00608333	0.00441667	0.000416667	0.000416667	0.0116667	0.0116667	0.0116667	0.00666667	0.00566667	0.00566667	0.00316667	0.00716667	0.00316667	0.00258333	0.00358333	0.000583333	0.00566667	0.00566667	0.00766667	0.00583333	0.00483333	0.00483333	0.00391667	0.00791667	0.00691667	0.00275	-0.00025	0.00075	0.00825	0.00625	0.00625	0.00583333	0.00283333	0.00383333	0.00708333	0.0100833	0.00308333	0.00341667	0.00141667	-0.000583333	0.00366667	0.0106667	0.0116667	0.00366667	0.00366667	0.00366667	0.00416667
1	0.00708333	0.00808333	0.00708333	0.00441667	0.00141667	0.00141667	0.0116667	0.0116667	0.0126667	0.00766667	0.00666667	0.00666667	0.00416667	0.00816667	0.00416667	0.00258333	0.00458333	0.00258333	0.00566667	0.00666667	0.00766667	0.00683333	0.00483333	0.00583333	0.00491667	0.00791667	0.00791667	0.00375	0.00075	0.00175	0.00925	0.00725	0.00825	0.00683333	0.00383333	0.00583333	0.0110833	0.0110833	0.00408333	0.00341667	0.00241667	0.00141667	0.00466667	0.0116667	0.0106667	0.00466667	0.00366667	0.00366667	0.00416667
1.33333	0.0120833	0.0110833	0.0100833	0.00641667	0.00241667	0.00241667	0.0126667	0.0126667	0.0136667	0.00866667	0.00866667	0.00766667	0.00616667	0.0101667	0.00616667	0.00558333	0.00758333	0.00558333	0.00866667	0.00766667	0.00966667	0.00783333	0.00583333	0.00783333	0.00691667	0.00991667	0.00991667	0.00575	0.00275	0.00375	0.01225	0.00925	0.01025	0.00983333	0.00583333	0.00883333	0.0170833	0.0140833	0.00708333	0.00541667	0.00441667	0.00241667	0.00566667	0.0126667	0.0126667	0.00666667	0.00466667	0.00566667	0.00616667
1.66667	0.0130833	0.0140833	0.0130833	0.0104167	0.00641667	0.00541667	0.0146667	0.0136667	0.0146667	0.0106667	0.0106667	0.0106667	0.0101667	0.0141667	0.00916667	0.00858333	0.0105833	0.00658333	0.0106667	0.0116667	0.0116667	0.0118333	0.00783333	0.0108333	0.0119167	0.0149167	0.0129167	0.00975	0.00575	0.00675	0.01725	0.01225	0.01425	0.0128333	0.00883333	0.0138333	0.0170833	0.0170833	0.0100833	0.00941667	0.00841667	0.00541667	0.00866667	0.0136667	0.0126667	0.00866667	0.00666667	0.00866667	0.0111667
2	0.0160833	0.0170833	0.0160833	0.0144167	0.0114167	0.00941667	0.0166667	0.0146667	0.0166667	0.0136667	0.0136667	0.0136667	0.0151667	0.0181667	0.0131667	0.0105833	0.0115833	0.00858333	0.0146667	0.0156667	0.0166667	0.0198333	0.0118333	0.0198333	0.0149167	0.0179167	0.0159167	0.01275	0.00875	0.00975	0.02025	0.01625	0.01825	0.0178333	0.0118333	0.0168333	0.0190833	0.0210833	0.0140833	0.0154167	0.0134167	0.00941667	0.0106667	0.0156667	0.0156667	0.0106667	0.00966667	0.0106667	0.0161667
2.33333	0.0250833	0.0260833	0.0240833	0.0244167	0.0204167	0.0204167	0.0196667	0.0186667	0.0206667	0.0186667	0.0186667	0.0186667	0.0221667	0.0251667	0.0211667	0.0135833	0.0145833	0.0115833	0.0196667	0.0206667	0.0226667	0.0218333	0.0148333	0.0268333	0.0199167	0.0249167	0.0219167	0.01675	0.01175	0.01175	0.02525	0.02025	0.02225	0.0228333	0.0178333	0.0228333	0.0280833	0.0300833	0.0220833	0.0264167	0.0224167	0.0164167	0.0126667	0.0196667	0.0186667	0.0146667	0.0136667	0.0156667	0.0231667
2.66667	0.0290833	0.0300833	0.0270833	0.0364167	0.0284167	0.0284167	0.0176667	0.0156667	0.0176667	0.0186667	0.0196667	0.0196667	0.0271667	0.0301667	0.0271667	0.0165833	0.0185833	0.0145833	0.0236667	0.0256667	0.0256667	0.0228333	0.0178333	0.0318333	0.0259167	0.0299167	0.0289167	0.01875	0.01475	0.01275	0.02625	0.02225	0.02425	0.0288333	0.0218333	0.0278333	0.0320833	0.0340833	0.0260833	0.0364167	0.0304167	0.0244167	0.0116667	0.0186667	0.0166667	0.0146667	0.0136667	0.0166667	0.0311667
3	0.0420833	0.0410833	0.0350833	0.0564167	0.0444167	0.0454167	0.0176667	0.0156667	0.0176667	0.0196667	0.0216667	0.0206667	0.0351667	0.0371667	0.0351667	0.0195833	0.0195833	0.0165833	0.0286667	0.0286667	0.0286667	0.0288333	0.0238333	0.0408333	0.0339167	0.0369167	0.0349167	0.02075	0.01575	0.01575	0.03025	0.02525	0.02625	0.0358333	0.0278333	0.0348333	0.0460833	0.0450833	0.0360833	0.0534167	0.0454167	0.0374167	0.0126667	0.0186667	0.0186667	0.0166667	0.0156667	0.0176667	0.0391667
3.33333	0.0610833	0.0580833	0.0500833	0.0824167	0.0724167	0.0724167	0.0176667	0.0166667	0.0176667	0.0206667	0.0226667	0.0216667	0.0461667	0.0501667	0.0481667	0.0215833	0.0225833	0.0205833	0.0336667	0.0336667	0.0366667	0.0378333	0.0328333	0.0468333	0.0429167	0.0439167	0.0429167	0.02275	0.01775	0.01775	0.03625	0.02925	0.03125	0.0478333	0.0368333	0.0448333	0.0640833	0.0630833	0.0520833	0.0784167	0.0694167	0.0584167	0.0146667	0.0196667	0.0196667	0.0186667	0.0166667	0.0186667	0.0541667
3.66667	0.0950833	0.0810833	0.0740833	0.129417	0.113417	0.120417	0.0186667	0.0176667	0.0196667	0.0226667	0.0246667	0.0246667	0.0611667	0.0671667	0.0651667	0.0255833	0.0275833	0.0245833	0.0396667	0.0416667	0.0436667	0.0608333	0.0458333	0.0778333	0.0479167	0.0549167	0.0509167	0.02875	0.02075	0.02075	0.04425	0.03525	0.03725	0.0628333	0.0478333	0.0608333	0.0970833	0.0950833	0.0810833	0.117417	0.107417	0.0954167	0.0156667	0.0226667	0.0216667	0.0206667	0.0196667	0.0206667	0.0741667
4	0.148083	0.123083	0.111083	0.210417	0.179417	0.189417	0.0196667	0.0176667	0.0206667	0.0246667	0.0276667	0.0276667	0.0801667	0.0841667	0.0841667	0.0315833	0.0315833	0.0305833	0.0466667	0.0486667	0.0516667	0.0768333	0.0608333	0.0838333	0.0569167	0.0609167	0.0589167	0.03575	0.02575	0.02575	0.05425	0.04225	0.04425	0.0868333	0.0678333	0.0828333	0.149083	0.146083	0.126083	0.180417	0.165417	0.147417	0.0176667	0.0236667	0.0226667	0.0236667	0.0216667	0.0236667	0.0991667
4.33333	0.223083	0.196083	0.165083	0.346417	0.277417	0.283417	0.0206667	0.0186667	0.0206667	0.0266667	0.0306667	0.0306667	0.0991667	0.0991667	0.0991667	0.0365833	0.0375833	0.0345833	0.0536667	0.0556667	0.0576667	0.102833	0.0788333	0.112833	0.0639167	0.0699167	0.0679167	0.03975	0.03075	0.02975	0.06825	0.05025	0.05525	0.121833	0.0948333	0.117833	0.227083	0.221083	0.188083	0.259417	0.241417	0.219417	0.0196667	0.0256667	0.0236667	0.0256667	0.0246667	0.0256667	0.128167
4.66667	0.315083	0.284083	0.240083	0.419417	0.389417	0.397417	0.0226667	0.0196667	0.0226667	0.0306667	0.0356667	0.0356667	0.123167	0.125167	0.120167	0.0445833	0.0435833	0.0405833	0.0606667	0.0626667	0.0646667	0.120833	0.0948333	0.127833	0.0769167	0.0849167	0.0839167	0.04875	0.03675	0.03575	0.08425	0.06125	0.06525	0.170833	0.133833	0.166833	0.332083	0.313083	0.268083	0.403417	0.339417	0.323417	0.0216667	0.0286667	0.0276667	0.0296667	0.0286667	0.0296667	0.180167
5	0.401083	0.374083	0.334083	0.538417	0.499417	0.495417	0.0236667	0.0196667	0.0226667	0.0336667	0.0396667	0.0396667	0.141167	0.145167	0.142167	0.0495833	0.0505833	0.0465833	0.0676667	0.0696667	0.0706667	0.135833	0.107833	0.152833	0.110917	0.129917	0.121917	0.05675	0.04475	0.04175	0.10325	0.07625	0.08125	0.238833	0.194833	0.236833	0.437083	0.422083	0.351083	0.418417	0.431417	0.403417	0.0246667	0.0306667	0.0316667	0.0336667	0.0326667	0.0336667	0.202167
5.33333	0.489083	0.448083	0.413083	0.545417	0.553417	0.538417	0.0246667	0.0206667	0.0246667	0.0356667	0.0416667	0.0416667	0.148167	0.154167	0.150167	0.0535833	0.0535833	0.0485833	0.0696667	0.0726667	0.0726667	0.156833	0.128833	0.163833	0.118917	0.120917	0.117917	0.06575	0.05275	0.04975	0.12725	0.09325	0.09925	0.307833	0.272833	0.308833	0.536083	0.526083	0.438083	0.564417	0.550417	0.533417	0.0296667	0.0346667	0.0356667	0.0366667	0.0356667	0.0366667	0.215167
5.66667	0.581083	0.523083	0.486083	0.546417	0.551417	0.538417	0.0276667	0.0226667	0.0256667	0.0386667	0.0446667	0.0436667	0.155167	0.161167	0.156167	0.0545833	0.0555833	0.0515833	0.0716667	0.0746667	0.0736667	0.162833	0.141833	0.198833	0.139917	0.151917	0.149917	0.07975	0.06275	0.05975	0.15225	0.11125	0.12025	0.344833	0.332833	0.350833	0.645083	0.645083	0.555083	0.586417	0.570417	0.540417	0.0356667	0.0406667	0.0416667	0.0396667	0.0376667	0.0396667	0.245167
6	0.670083	0.619083	0.548083	0.529417	0.531417	0.516417	0.0306667	0.0246667	0.0296667	0.0396667	0.0456667	0.0456667	0.159167	0.165167	0.160167	0.0545833	0.0555833	0.0545833	0.0726667	0.0746667	0.0736667	0.177833	0.157833	0.211833	0.135917	0.146917	0.146917	0.09375	0.07475	0.07275	0.18325	0.13725	0.14525	0.369833	0.365833	0.383833	0.737083	0.741083	0.626083	0.582417	0.562417	0.537417	0.0416667	0.0476667	0.0516667	0.0416667	0.0396667	0.0406667	0.269167
6.33333	0.740083	0.674083	0.614083	0.505417	0.510417	0.493417	0.0346667	0.0276667	0.0326667	0.0416667	0.0466667	0.0466667	0.161167	0.167167	0.162167	0.0545833	0.0565833	0.0525833	0.0716667	0.0746667	0.0736667	0.185833	0.167833	0.224833	0.132917	0.141917	0.140917	0.10775	0.08975	0.08275	0.21125	0.16625	0.16725	0.406833	0.391833	0.413833	0.815083	0.809083	0.717083	0.572417	0.553417	0.521417	0.0486667	0.0586667	0.0606667	0.0426667	0.0406667	0.0416667	0.297167
6.66667	0.806083	0.721083	0.654083	0.476417	0.482417	0.467417	0.0376667	0.0306667	0.0366667	0.0416667	0.0466667	0.0476667	0.161167	0.168167	0.163167	0.0545833	0.0555833	0.0535833	0.0726667	0.0746667	0.0736667	0.197833	0.180833	0.234833	0.129917	0.138917	0.137917	0.13175	0.10675	0.09575	0.25425	0.18925	0.20325	0.445833	0.427833	0.445833	0.871083	0.878083	0.776083	0.568417	0.539417	0.498417	0.0856667	0.0726667	0.0656667	0.0436667	0.0416667	0.0416667	0.311167
7	0.863083	0.766083	0.701083	0.457417	0.467417	0.450417	0.0446667	0.0336667	0.0406667	0.0416667	0.0456667	0.0476667	0.162167	0.170167	0.165167	0.0555833	0.0565833	0.0555833	0.0716667	0.0736667	0.0736667	0.203833	0.182833	0.242833	0.126917	0.134917	0.132917	0.16475	0.12775	0.11575	0.27925	0.21825	0.22925	0.484833	0.466833	0.485833	0.902083	0.923083	0.810083	0.563417	0.533417	0.489417	0.117667	0.0756667	0.0796667	0.0446667	0.0426667	0.0416667	0.332167
7.33333	0.888083	0.786083	0.716083	0.436417	0.444417	0.429417	0.0486667	0.0386667	0.0466667	0.0426667	0.0466667	0.0476667	0.162167	0.171167	0.165167	0.0555833	0.0575833	0.0545833	0.0716667	0.0736667	0.0746667	0.214833	0.193833	0.252833	0.124917	0.131917	0.130917	0.19075	0.15175	0.14175	0.29425	0.24725	0.23825	0.527833	0.501833	0.517833	0.935083	0.939083	0.828083	0.571417	0.527417	0.484417	0.109667	0.0886667	0.104667	0.0436667	0.0426667	0.0416667	0.351167
7.66667	0.904083	0.805083	0.728083	0.423417	0.430417	0.414417	0.0556667	0.0426667	0.0506667	0.0426667	0.0476667	0.0476667	0.161167	0.169167	0.165167	0.0555833	0.0565833	0.0575833	0.0716667	0.0736667	0.0746667	0.227833	0.207833	0.264833	0.120917	0.128917	0.127917	0.22275	0.18675	0.17075	0.30725	0.26225	0.25825	0.580833	0.576833	0.577833	0.963083	0.964083	0.834083	0.559417	0.520417	0.470417	0.133667	0.111667	0.129667	0.0446667	0.0426667	0.0416667	0.370167
8	0.926083	0.817083	0.744083	0.405417	0.410417	0.398417	0.0626667	0.0496667	0.0576667	0.0426667	0.0466667	0.0476667	0.162167	0.171167	0.165167	0.0555833	0.0575833	0.0545833	0.0726667	0.0736667	0.0746667	0.240833	0.220833	0.283833	0.118917	0.126917	0.124917	0.26875	0.22175	0.20875	0.32525	0.28325	0.26725	0.577833	0.560833	0.574833	0.966083	0.975083	0.844083	0.559417	0.527417	0.472417	0.160667	0.133667	0.165667	0.0436667	0.0416667	0.0416667	0.396167
8.33333	0.920083	0.821083	0.741083	0.393417	0.399417	0.387417	0.0686667	0.0546667	0.0646667	0.0426667	0.0476667	0.0486667	0.161167	0.167167	0.163167	0.0575833	0.0595833	0.0555833	0.0726667	0.0746667	0.0756667	0.252833	0.236833	0.296833	0.115917	0.123917	0.122917	0.31875	0.27275	0.24775	0.34225	0.30225	0.29225	0.588833	0.571833	0.580833	0.950083	0.956083	0.840083	0.558417	0.525417	0.463417	0.199667	0.160667	0.199667	0.0446667	0.0426667	0.0416667	0.439167
8.66667	0.933083	0.808083	0.746083	0.378417	0.382417	0.373417	0.0766667	0.0606667	0.0716667	0.0426667	0.0466667	0.0476667	0.159167	0.168167	0.162167	0.0575833	0.0595833	0.0595833	0.0726667	0.0746667	0.0756667	0.268833	0.255833	0.322833	0.112917	0.121917	0.119917	0.36775	0.31275	0.29075	0.36725	0.32925	0.32125	0.599833	0.574833	0.587833	0.965083	0.955083	0.854083	0.562417	0.520417	0.465417	0.245667	0.200667	0.244667	0.0436667	0.0416667	0.0406667	0.451167
9	0.941083	0.816083	0.749083	0.365417	0.368417	0.361417	0.0846667	0.0656667	0.0816667	0.0426667	0.0466667	0.0476667	0.161167	0.166167	0.162167	0.0575833	0.0605833	0.0555833	0.0736667	0.0756667	0.0776667	0.285833	0.278833	0.351833	0.110917	0.118917	0.116917	0.41175	0.36675	0.33475	0.39025	0.35425	0.34025	0.602833	0.586833	0.591833	0.971083	0.985083	0.844083	0.562417	0.515417	0.470417	0.281667	0.223667	0.275667	0.0446667	0.0416667	0.0416667	0.459167
9.33333	0.947083	0.825083	0.757083	0.351417	0.352417	0.350417	0.0916667	0.0726667	0.0886667	0.0426667	0.0466667	0.0486667	0.159167	0.168167	0.162167	0.0595833	0.0605833	0.0575833	0.0746667	0.0766667	0.0776667	0.305833	0.299833	0.379833	0.108917	0.116917	0.114917	0.45375	0.41475	0.37175	0.42025	0.37925	0.36925	0.611833	0.594833	0.604833	0.963083	1.00108	0.850083	0.557417	0.524417	0.466417	0.292667	0.262667	0.306667	0.0446667	0.0416667	0.0406667	0.466167
9.66667	0.951083	0.819083	0.758083	0.338417	0.336417	0.336417	0.0986667	0.0796667	0.101667	0.0436667	0.0476667	0.0486667	0.159167	0.164167	0.160167	0.0605833	0.0615833	0.0575833	0.0746667	0.0766667	0.0786667	0.327833	0.321833	0.404833	0.106917	0.115917	0.112917	0.48475	0.45675	0.40475	0.45525	0.41025	0.39325	0.616833	0.604833	0.611833	0.970083	0.990083	0.875083	0.562417	0.518417	0.467417	0.301667	0.298667	0.307667	0.0446667	0.0416667	0.0406667	0.462167
10	0.947083	0.812083	0.765083	0.326417	0.322417	0.325417	0.103667	0.0866667	0.105667	0.0436667	0.0476667	0.0476667	0.157167	0.163167	0.159167	0.0605833	0.0625833	0.0585833	0.0746667	0.0776667	0.0786667	0.353833	0.346833	0.430833	0.103917	0.112917	0.109917	0.52075	0.47275	0.43475	0.48525	0.43225	0.42625	0.617833	0.605833	0.619833	0.975083	0.995083	0.880083	0.571417	0.522417	0.469417	0.319667	0.320667	0.328667	0.0446667	0.0416667	0.0406667	0.460167
10.3333	0.948083	0.820083	0.757083	0.315417	0.312417	0.316417	0.104667	0.0946667	0.110667	0.0436667	0.0476667	0.0486667	0.157167	0.165167	0.158167	0.0625833	0.0645833	0.0595833	0.0746667	0.0776667	0.0786667	0.378833	0.370833	0.448833	0.101917	0.110917	0.107917	0.54375	0.50675	0.45975	0.49925	0.45925	0.45725	0.625833	0.612833	0.625833	0.975083	1.00008	0.878083	0.571417	0.521417	0.467417	0.336667	0.328667	0.335667	0.0436667	0.0416667	0.0406667	0.458167
10.6667	0.949083	0.815083	0.762083	0.299417	0.295417	0.299417	0.105667	0.101667	0.113667	0.0436667	0.0476667	0.0486667	0.156167	0.161167	0.157167	0.0635833	0.0655833	0.0615833	0.0746667	0.0776667	0.0786667	0.402833	0.393833	0.461833	0.100917	0.108917	0.105917	0.56475	0.53175	0.49575	0.51425	0.47425	0.47425	0.629833	0.619833	0.629833	0.997083	0.999083	0.892083	0.569417	0.527417	0.475417	0.345667	0.347667	0.344667	0.0436667	0.0416667	0.0396667	0.454167
11	0.948083	0.815083	0.761083	0.293417	0.288417	0.295417	0.112667	0.103667	0.117667	0.0436667	0.0476667	0.0486667	0.153167	0.160167	0.156167	0.0655833	0.0675833	0.0615833	0.0756667	0.0776667	0.0786667	0.421833	0.420833	0.472833	0.0989167	0.105917	0.103917	0.59475	0.55875	0.51575	0.51825	0.48425	0.48225	0.631833	0.624833	0.629833	0.995083	1.00208	0.881083	0.571417	0.519417	0.480417	0.358667	0.359667	0.354667	0.0436667	0.0416667	0.0406667	0.453167
11.3333	0.945083	0.812083	0.759083	0.284417	0.278417	0.286417	0.113667	0.105667	0.121667	0.0436667	0.0476667	0.0486667	0.152167	0.161167	0.155167	0.0665833	0.0705833	0.0635833	0.0756667	0.0786667	0.0796667	0.430833	0.446833	0.486833	0.0969167	0.103917	0.102917	0.60875	0.57075	0.53275	0.51325	0.48025	0.47825	0.626833	0.621833	0.628833	0.989083	0.994083	0.877083	0.571417	0.520417	0.482417	0.367667	0.366667	0.363667	0.0436667	0.0406667	0.0396667	0.452167
11.6667	0.945083	0.810083	0.756083	0.276417	0.270417	0.278417	0.113667	0.107667	0.121667	0.0436667	0.0476667	0.0486667	0.152167	0.158167	0.153167	0.0685833	0.0725833	0.0645833	0.0756667	0.0786667	0.0796667	0.436833	0.473833	0.497833	0.0949167	0.101917	0.0999167	0.61375	0.57975	0.52875	0.51125	0.47825	0.47825	0.619833	0.616833	0.620833	0.993083	0.989083	0.870083	0.567417	0.521417	0.482417	0.376667	0.371667	0.367667	0.0436667	0.0406667	0.0396667	0.451167
12	0.943083	0.809083	0.754083	0.267417	0.261417	0.269417	0.118667	0.110667	0.123667	0.0436667	0.0476667	0.0486667	0.149167	0.155167	0.153167	0.0695833	0.0745833	0.0655833	0.0756667	0.0786667	0.0796667	0.443833	0.467833	0.491833	0.0919167	0.0989167	0.0979167	0.61675	0.58975	0.55575	0.51125	0.47925	0.47725	0.612833	0.613833	0.610833	0.990083	0.987083	0.871083	0.567417	0.518417	0.479417	0.377667	0.375667	0.372667	0.0436667	0.0406667	0.0396667	0.452167
12.3333	0.943083	0.807083	0.754083	0.257417	0.250417	0.258417	0.115667	0.109667	0.123667	0.0436667	0.0476667	0.0486667	0.149167	0.156167	0.152167	0.0715833	0.0765833	0.0685833	0.0766667	0.0786667	0.0796667	0.438833	0.439833	0.485833	0.0909167	0.0979167	0.0959167	0.60675	0.59775	0.55475	0.50825	0.47525	0.47425	0.603833	0.604833	0.603833	0.987083	0.984083	0.866083	0.568417	0.522417	0.481417	0.372667	0.381667	0.376667	0.0436667	0.0406667	0.0396667	0.449167
12.6667	0.943083	0.806083	0.751083	0.249417	0.243417	0.250417	0.116667	0.110667	0.123667	0.0436667	0.0486667	0.0486667	0.147167	0.157167	0.150167	0.0735833	0.0775833	0.0695833	0.0766667	0.0786667	0.0806667	0.428833	0.431833	0.480833	0.0889167	0.0959167	0.0939167	0.58675	0.57275	0.53575	0.50725	0.47525	0.47425	0.600833	0.598833	0.599833	0.987083	0.981083	0.865083	0.564417	0.517417	0.482417	0.373667	0.377667	0.380667	0.0436667	0.0406667	0.0396667	0.444167
13	0.940083	0.803083	0.749083	0.242417	0.235417	0.243417	0.116667	0.112667	0.126667	0.0446667	0.0476667	0.0486667	0.145167	0.153167	0.149167	0.0755833	0.0795833	0.0715833	0.0776667	0.0796667	0.0806667	0.424833	0.421833	0.476833	0.0879167	0.0949167	0.0929167	0.58975	0.57375	0.52575	0.50425	0.47025	0.47025	0.592833	0.591833	0.593833	0.982083	0.977083	0.864083	0.558417	0.521417	0.475417	0.370667	0.386667	0.383667	0.0426667	0.0406667	0.0396667	0.440167
13.3333	0.934083	0.800083	0.745083	0.238417	0.230417	0.237417	0.113667	0.111667	0.123667	0.0446667	0.0486667	0.0486667	0.144167	0.153167	0.147167	0.0775833	0.0825833	0.0735833	0.0766667	0.0806667	0.0816667	0.420833	0.413833	0.469833	0.0849167	0.0919167	0.0909167	0.56775	0.56775	0.53375	0.49625	0.46625	0.46825	0.588833	0.586833	0.587833	0.979083	0.973083	0.860083	0.557417	0.520417	0.480417	0.366667	0.388667	0.384667	0.0426667	0.0396667	0.0386667	0.435167
13.6667	0.931083	0.799083	0.743083	0.231417	0.225417	0.229417	0.114667	0.110667	0.122667	0.0436667	0.0476667	0.0496667	0.144167	0.151167	0.147167	0.0785833	0.0845833	0.0745833	0.0776667	0.0806667	0.0816667	0.415833	0.406833	0.465833	0.0839167	0.0909167	0.0899167	0.55075	0.53575	0.49775	0.49525	0.46225	0.46425	0.578833	0.578833	0.580833	0.974083	0.973083	0.858083	0.558417	0.523417	0.477417	0.364667	0.387667	0.384667	0.0426667	0.0396667	0.0386667	0.432167
14	0.928083	0.796083	0.740083	0.227417	0.220417	0.223417	0.113667	0.109667	0.122667	0.0446667	0.0486667	0.0496667	0.143167	0.148167	0.145167	0.0815833	0.0875833	0.0775833	0.0786667	0.0816667	0.0826667	0.411833	0.399833	0.458833	0.0839167	0.0909167	0.0889167	0.52875	0.52575	0.47675	0.48825	0.45725	0.45725	0.571833	0.570833	0.573833	0.974083	0.971083	0.857083	0.556417	0.527417	0.479417	0.360667	0.378667	0.383667	0.0426667	0.0396667	0.0386667	0.434167
14.3333	0.928083	0.793083	0.738083	0.223417	0.217417	0.218417	0.112667	0.106667	0.120667	0.0446667	0.0486667	0.0496667	0.142167	0.147167	0.145167	0.0855833	0.0915833	0.0805833	0.0786667	0.0816667	0.0826667	0.408833	0.395833	0.455833	0.0819167	0.0899167	0.0879167	0.51875	0.50475	0.46575	0.48425	0.45125	0.45325	0.566833	0.565833	0.568833	0.971083	0.970083	0.854083	0.556417	0.522417	0.476417	0.357667	0.374667	0.381667	0.0416667	0.0396667	0.0386667	0.435167
14.6667	0.922083	0.790083	0.734083	0.220417	0.215417	0.216417	0.112667	0.106667	0.120667	0.0446667	0.0486667	0.0506667	0.141167	0.147167	0.144167	0.0905833	0.0965833	0.0835833	0.0796667	0.0826667	0.0836667	0.402833	0.389833	0.450833	0.0809167	0.0879167	0.0869167	0.50475	0.49575	0.45975	0.48325	0.44725	0.44825	0.558833	0.560833	0.563833	0.970083	0.967083	0.852083	0.550417	0.521417	0.478417	0.358667	0.367667	0.380667	0.0416667	0.0396667	0.0386667	0.437167
15	0.919083	0.786083	0.732083	0.217417	0.210417	0.212417	0.113667	0.104667	0.119667	0.0446667	0.0496667	0.0506667	0.140167	0.146167	0.144167	0.0975833	0.103583	0.0885833	0.0796667	0.0826667	0.0846667	0.399833	0.385833	0.447833	0.0799167	0.0869167	0.0859167	0.51375	0.49275	0.45375	0.47925	0.44425	0.44525	0.554833	0.555833	0.558833	0.968083	0.965083	0.852083	0.553417	0.522417	0.480417	0.355667	0.360667	0.381667	0.0416667	0.0396667	0.0386667	0.445167
15.3333	0.919083	0.785083	0.730083	0.216417	0.209417	0.210417	0.113667	0.103667	0.118667	0.0456667	0.0506667	0.0506667	0.138167	0.144167	0.143167	0.105583	0.104583	0.0955833	0.0796667	0.0836667	0.0846667	0.394833	0.380833	0.444833	0.0789167	0.0859167	0.0849167	0.50775	0.48675	0.44775	0.47025	0.44025	0.44025	0.545833	0.547833	0.551833	0.966083	0.964083	0.850083	0.552417	0.526417	0.479417	0.354667	0.356667	0.383667	0.0416667	0.0396667	0.0386667	0.437167
15.6667	0.916083	0.781083	0.727083	0.213417	0.207417	0.207417	0.111667	0.102667	0.117667	0.0456667	0.0506667	0.0506667	0.137167	0.143167	0.142167	0.108583	0.107583	0.0985833	0.0806667	0.0836667	0.0856667	0.392833	0.376833	0.440833	0.0779167	0.0849167	0.0839167	0.49375	0.47875	0.44375	0.46625	0.43625	0.43625	0.541833	0.542833	0.543833	0.966083	0.963083	0.848083	0.545417	0.520417	0.477417	0.351667	0.351667	0.385667	0.0416667	0.0396667	0.0376667	0.435167
16	0.914083	0.779083	0.725083	0.212417	0.205417	0.206417	0.111667	0.101667	0.116667	0.0456667	0.0506667	0.0516667	0.136167	0.142167	0.141167	0.114583	0.112583	0.103583	0.0806667	0.0846667	0.0856667	0.388833	0.371833	0.436833	0.0769167	0.0839167	0.0829167	0.48575	0.47175	0.44075	0.45825	0.43025	0.42925	0.532833	0.534833	0.537833	0.963083	0.962083	0.847083	0.545417	0.519417	0.477417	0.349667	0.347667	0.389667	0.0416667	0.0396667	0.0386667	0.430167
16.3333	0.911083	0.777083	0.723083	0.209417	0.203417	0.204417	0.110667	0.0996667	0.115667	0.0456667	0.0516667	0.0516667	0.135167	0.142167	0.140167	0.120583	0.117583	0.115583	0.0816667	0.0846667	0.0856667	0.384833	0.367833	0.431833	0.0759167	0.0819167	0.0819167	0.47775	0.46575	0.43075	0.45425	0.42325	0.42525	0.527833	0.529833	0.532833	0.965083	0.961083	0.846083	0.539417	0.521417	0.477417	0.346667	0.344667	0.391667	0.0416667	0.0396667	0.0376667	0.430167
16.6667	0.911083	0.776083	0.720083	0.209417	0.203417	0.202417	0.110667	0.0976667	0.114667	0.0466667	0.0516667	0.0526667	0.134167	0.141167	0.138167	0.122583	0.117583	0.114583	0.0816667	0.0856667	0.0866667	0.379833	0.362833	0.427833	0.0749167	0.0819167	0.0809167	0.47275	0.46075	0.42475	0.45125	0.42125	0.42125	0.523833	0.524833	0.527833	0.961083	0.959083	0.843083	0.539417	0.517417	0.475417	0.345667	0.341667	0.393667	0.0406667	0.0386667	0.0376667	0.431167
17	0.908083	0.774083	0.720083	0.207417	0.202417	0.201417	0.110667	0.0986667	0.114667	0.0476667	0.0526667	0.0526667	0.134167	0.140167	0.138167	0.124583	0.121583	0.117583	0.0826667	0.0856667	0.0876667	0.376833	0.359833	0.422833	0.0759167	0.0829167	0.0809167	0.46475	0.45275	0.41675	0.44725	0.41425	0.41725	0.517833	0.518833	0.521833	0.960083	0.958083	0.843083	0.539417	0.520417	0.474417	0.342667	0.339667	0.395667	0.0406667	0.0386667	0.0386667	0.433167
17.3333	0.906083	0.772083	0.718083	0.207417	0.200417	0.199417	0.111667	0.0986667	0.114667	0.0476667	0.0526667	0.0536667	0.133167	0.140167	0.138167	0.127583	0.124583	0.121583	0.0846667	0.0876667	0.0886667	0.373833	0.355833	0.418833	0.0739167	0.0819167	0.0799167	0.46075	0.44575	0.41075	0.44325	0.40925	0.41325	0.510833	0.513833	0.517833	0.958083	0.957083	0.842083	0.532417	0.520417	0.470417	0.341667	0.338667	0.397667	0.0416667	0.0396667	0.0386667	0.435167
17.6667	0.906083	0.771083	0.717083	0.205417	0.200417	0.198417	0.110667	0.0976667	0.113667	0.0486667	0.0536667	0.0546667	0.132167	0.139167	0.137167	0.129583	0.126583	0.123583	0.0846667	0.0886667	0.0896667	0.368833	0.350833	0.414833	0.0729167	0.0799167	0.0789167	0.45575	0.44175	0.40875	0.44025	0.40625	0.41025	0.507833	0.509833	0.512833	0.957083	0.956083	0.840083	0.530417	0.519417	0.470417	0.341667	0.339667	0.397667	0.0416667	0.0396667	0.0386667	0.435167
18	0.904083	0.771083	0.715083	0.204417	0.198417	0.195417	0.111667	0.0966667	0.114667	0.0486667	0.0536667	0.0546667	0.131167	0.139167	0.136167	0.133583	0.127583	0.127583	0.0856667	0.0896667	0.0896667	0.366833	0.347833	0.408833	0.0719167	0.0789167	0.0779167	0.45175	0.43775	0.40475	0.44025	0.40325	0.40725	0.503833	0.505833	0.507833	0.957083	0.955083	0.839083	0.528417	0.517417	0.468417	0.340667	0.338667	0.399667	0.0416667	0.0396667	0.0386667	0.437167
18.3333	0.903083	0.768083	0.713083	0.202417	0.197417	0.194417	0.110667	0.0956667	0.112667	0.0476667	0.0526667	0.0536667	0.130167	0.137167	0.134167	0.134583	0.127583	0.128583	0.0866667	0.0896667	0.0906667	0.361833	0.342833	0.402833	0.0729167	0.0789167	0.0779167	0.44675	0.43275	0.39975	0.43625	0.40025	0.40425	0.498833	0.500833	0.501833	0.956083	0.953083	0.837083	0.523417	0.513417	0.465417	0.339667	0.337667	0.400667	0.0406667	0.0386667	0.0376667	0.439167
18.6667	0.902083	0.768083	0.712083	0.200417	0.194417	0.192417	0.110667	0.0956667	0.111667	0.0486667	0.0526667	0.0536667	0.130167	0.137167	0.133167	0.135583	0.128583	0.129583	0.0866667	0.0906667	0.0916667	0.359833	0.341833	0.396833	0.0719167	0.0789167	0.0769167	0.44175	0.42775	0.39575	0.43125	0.39525	0.40025	0.491833	0.494833	0.496833	0.953083	0.953083	0.836083	0.521417	0.514417	0.466417	0.337667	0.336667	0.401667	0.0406667	0.0386667	0.0376667	0.439167
19	0.901083	0.766083	0.711083	0.200417	0.194417	0.192417	0.109667	0.0946667	0.110667	0.0486667	0.0526667	0.0536667	0.128167	0.138167	0.133167	0.135583	0.128583	0.130583	0.0876667	0.0906667	0.0916667	0.356833	0.337833	0.392833	0.0719167	0.0789167	0.0769167	0.43575	0.42175	0.39075	0.42825	0.39425	0.39525	0.485833	0.488833	0.491833	0.953083	0.952083	0.835083	0.519417	0.510417	0.461417	0.337667	0.336667	0.403667	0.0406667	0.0386667	0.0376667	0.439167
19.3333	0.898083	0.765083	0.710083	0.197417	0.192417	0.190417	0.107667	0.0946667	0.110667	0.0476667	0.0526667	0.0536667	0.128167	0.136167	0.132167	0.135583	0.131583	0.130583	0.0876667	0.0916667	0.0926667	0.352833	0.332833	0.386833	0.0719167	0.0789167	0.0769167	0.43275	0.41775	0.38675	0.42425	0.39025	0.39325	0.481833	0.483833	0.487833	0.949083	0.950083	0.834083	0.518417	0.507417	0.466417	0.335667	0.335667	0.404667	0.0396667	0.0386667	0.0376667	0.439167
[truncated: 203 more columns]

## Sheet: S4 pure growth data
Table S4. Blank-subtracted optical density data for all pure culture growth experiments1, net maximum OD (ODmax2) and maximum growth rates for cultures with average net ODmax≥0.13.
1Yellow data highlight: individual data points not considered for net ODmax or maximum growth rate calculations as regarded as faulty (e.g. high baseline or sudden jumps, presumably due to gas bubbles); Orange data highlight: whole dataset not considered as regarded as faulty; Pink data highlight, data not considered for average net ODmax and maximum growth rate calculations as not consistently g…
2no CHO negative control ODmax subtracted. N/A, not applicable.
3Regression coefficient, start and end time, number of readings and OD interval used for determination of the maximum growth rate are given in rows 17-22.
4Due to the pH changing during autoclaving and during equilibration to the different gas atmosphere in the anaerobic cabinet, it is not possible to achieve an exact medium pH between media and experiments (row 13).
5When bi-phasic growth was observed, the second phase mostly had a lower growth rate than the first, but for some (mostly Bacteroidetes on GalA and DP4 oligo-galacturonans), the second growth rate was higher than the first.
Experiment	E2	E2	E2	E2	E2	E2	E2	E2	E2	E3	E3	E3	E2	E2	E2	E2	E2	E2	E2	E2	E2	E3	E3	E3	E2	E2	E2	E2	E2	E2	E2	E2	E2	E3	E3	E3	E2	E2	E2	E2	E2	E2	E2	E2	E2	E3	E3	E3	E3
96-well plate	Plate 1	Plate 1	Plate 1	Plate 3	Plate 3	Plate 3	Plate 5	Plate 5	Plate 5	Plate 2	Plate 3	Plate 3	Plate 1	Plate 1	Plate 1	Plate 3	Plate 3	Plate 3	Plate 5	Plate 5	Plate 5	Plate 2	Plate 3	Plate 3	Plate 5	Plate 5	Plate 5	Plate 5	Plate 5	Plate 5	Plate 5	Plate 5	Plate 5	Plate 2	Plate 3	Plate 3	Plate 5	Plate 5	Plate 5	Plate 5	Plate 5	Plate 5	Plate 5	Plate 5	Plate 5	Plate 2	Plate 3	Plate 3	Plate 2
Well	A1	A2	A3	A1	A2	A3	A1	A2	A3	H1	A1	B1	B1	B2	B3	B1	B2	B3	B1	B2	B3	H2	A2	B2	F1	F2	F3	E1	E2	E3	C1	C2	C3	H3	A3	B3	H1	H2	H3	D1	D2	D3	G1	G2	G3	H9	A9	B9	H10
Strain ID	V975	V975	V975	V975	V975	V975	V975	V975	V975	V975	V975	V975	V975	V975	V975	V975	V975	V975	V975	V975	V975	V975	V975	V975	V975	V975	V975	V975	V975	V975	V975	V975	V975	V975	V975	V975	V975	V975	V975	V975	V975	V975	V975	V975	V975	V975	V975	V975	V975
Substrate	no CHO	no CHO	no CHO	no CHO	no CHO	no CHO	no CHO	no CHO	no CHO	no CHO	no CHO	no CHO	Glc	Glc	Glc	Glc	Glc	Glc	Glc	Glc	Glc	Glc	Glc	Glc	Ara	Ara	Ara	Gal	Gal	Gal	GalA	GalA	GalA	GalA	GalA	GalA	Man	Man	Man	Rha	Rha	Rha	Xyl	Xyl	Xyl	AB	AB	AB	ABG
Medium pH at t=04	6.55	6.55	6.55	6.55	6.55	6.55	6.55	6.55	6.55	6.31	6.31	6.31	6.54	6.54	6.54	6.54	6.54	6.54	6.54	6.54	6.54	6.37	6.37	6.37	6.43	6.43	6.43	6.43	6.43	6.43	6.4	6.4	6.4	6.37	6.37	6.37	6.44	6.44	6.44	6.45	6.45	6.45	6.42	6.42	6.42	6.46	6.46	6.46	6.5
Replicate	R1	R2	R3	R1	R2	R3	R1	R2	R3	R1	R2	R3	R1	R2	R3	R1	R2	R3	R1	R2	R3	R1	R2	R3	R1	R2	R3	R1	R2	R3	R1	R2	R3	R1	R2	R3	R1	R2	R3	R1	R2	R3	R1	R2	R3	R1	R2	R3	R1
net ODmax	N/A	N/A	N/A	N/A	N/A	N/A	N/A	N/A	N/A	N/A	N/A	N/A	0.131583	0.160583	0.155583	0.153917	0.165917	0.178917	0.157583	0.167583	0.175583	0.100667	0.106667	0.104667	0.105833	0.140833	0.156833	0.260083	0.160083	0.237083	0.194083	0.204083	0.203083	0.205333	0.218333	0.214333	0.122417	0.130417	0.130417	0.1845	0.2355	0.1965	0.234667	0.235667	0.243667	0.041	0.043	0.04	0.0363333
Maximum growth rate5													0.6551	0.6027	0.5005	0.5219	0.469	0.4111	0.4361	0.3495	0.386	0.2274	0.2387	0.2058	0.3844	0.276	0.2578	0.2301	0.2183	0.2364	0.4301	0.3845	0.4395	0.291	0.3163	0.2754	0.3204	0.273	0.2557	0.3857	0.4328	0.4588	0.2712	0.2157	0.2353
regression coefficient													0.9917	0.9937	0.984	0.988	0.993	0.9934	0.9882	0.9947	0.9954	0.9924	0.9986	0.9874	0.9896	0.9928	0.9942	0.9991	0.9966	0.9991	0.9961	0.9982	0.9915	0.9974	0.9941	0.9965	0.9877	0.9892	0.9943	0.9964	0.9935	0.9927	0.9918	0.995	0.9957
start time													2.3	1.7	1.7	2	2	2	2.7	2.7	2.7	4.34	1.67	3.34	3	3	3	3.3	3.3	3.3	3	3	3	5.34	4.34	4.34	2	1.7	1.7	2.3	2.3	2.3	3.3	3.3	3.3
end time													4.3	4.3	4.3	4.3	4.3	4.3	4.3	4.3	4.3	8.68	7.01	9.35	6	6	6.3	7.3	7.3	7.3	7.3	7.3	7.3	11.68	11.35	12.35	5.3	5.3	5.3	6.3	6.3	6.3	7	7	7
number of readings													7	8.8	8.8	7.9	7.9	7.9	5.8	5.8	5.8	14.02	17.02	19.03	10	10	10.9	13	13	13	13.9	13.9	13.9	20.02	22.03	25.03	10.9	11.8	11.8	13	13	13	12.1	12.1	12.1
start OD													0.017	0.017	0.029	0.0251667	0.0291667	0.0431667	0.0431667	0.0621667	0.0551667	0.017	0.012	0.017	0.0214167	0.0524167	0.0574167	0.0506667	0.0656667	0.0406667	0.0126667	0.0196667	0.0136667	0.022	0.016	0.02	0.025	0.036	0.04	0.0230833	0.0310833	0.0220833	0.03325	0.05325	0.04625
end OD													0.062	0.086	0.114	0.0831667	0.0841667	0.111167	0.0901667	0.111167	0.105167	0.047	0.043	0.06	0.065	0.122	0.137	0.126667	0.160667	0.104667	0.0806667	0.103667	0.0926667	0.137	0.144	0.167	0.074	0.097	0.103	0.110083	0.177083	0.142083	0.09025	0.11625	0.11025
Time	OD	OD	OD	OD	OD	OD	OD	OD	OD	OD	OD	OD	OD	OD	OD	OD	OD	OD	OD	OD	OD	OD	OD	OD	OD	OD	OD	OD	OD	OD	OD	OD	OD	OD	OD	OD	OD	OD	OD	OD	OD	OD	OD	OD	OD	OD	OD	OD	OD
0	0.0145833	0.0255833	0.0195833	-0.000416667	0.000583333	0.0165833	0.00158333	0.0115833	0.0115833	0.00333333	0.00233333	0.00333333	0.0111667	0.0181667	0.0281667	-0.00383333	0.00416667	0.00816667	-0.000833333	0.0191667	0.0111667	0.00233333	0.00533333	0.00433333	0.00141667	0.0104167	0.0214167	0.0116667	0.0136667	0.00366667	0.000666667	0.00766667	-0.00133333	0.005	0.003	0.007	0.005	0.014	0.017	0.0100833	0.0120833	0.00508333	0.00325	0.01725	0.00925	0.00366667	0.00766667	0.00366667	0.005
0.333333	0.00258333	0.0245833	0.0185833	-0.000416667	0.00158333	0.0165833	0.00158333	0.0115833	0.0105833	0.00433333	0.00333333	0.00433333	-0.00183333	0.0101667	0.0241667	-0.00183333	0.00616667	0.0101667	0.00216667	0.0201667	0.0121667	0.00433333	0.00633333	0.00533333	0.00241667	0.0124167	0.0214167	0.0136667	0.0156667	0.00566667	0.000666667	0.00766667	-0.00133333	0.005	0.004	0.007	0.007	0.016	0.019	0.0100833	0.0110833	0.00508333	0.00525	0.01725	0.01025	0.00466667	0.00766667	0.00366667	0.005
0.666667	0.00258333	0.0205833	0.0135833	0.000583333	0.00258333	0.0175833	0.00258333	0.0115833	0.0105833	0.00633333	0.00633333	0.00833333	0.000166667	0.00516667	0.0121667	0.00116667	0.00816667	0.0141667	0.00616667	0.0231667	0.0151667	0.00533333	0.00933333	0.00733333	0.00241667	0.0144167	0.0224167	0.0156667	0.0186667	0.00766667	0.00266667	0.00866667	0.000666667	0.007	0.007	0.009	0.009	0.019	0.022	0.0110833	0.0120833	0.00608333	0.00625	0.01925	0.01125	0.00766667	0.0106667	0.00566667	0.008
1	0.00458333	0.0235833	0.0175833	0.00158333	0.00358333	0.0185833	0.00158333	0.0125833	0.0115833	0.00733333	0.00833333	0.0103333	0.00216667	0.00716667	0.0161667	0.00616667	0.0121667	0.0191667	0.00916667	0.0271667	0.0181667	0.00733333	0.0113333	0.0103333	0.00441667	0.0174167	0.0244167	0.0196667	0.0236667	0.0116667	0.00366667	0.00966667	0.00266667	0.01	0.01	0.013	0.012	0.023	0.026	0.0130833	0.0150833	0.00808333	0.00825	0.02225	0.01525	0.00966667	0.0126667	0.00866667	0.011
1.33333	0.00658333	0.0285833	0.0235833	0.00258333	0.00358333	0.0185833	0.00358333	0.0125833	0.0125833	0.00833333	0.00933333	0.0113333	0.00516667	0.0121667	0.0231667	0.00916667	0.0141667	0.0241667	0.0131667	0.0301667	0.0241667	0.00933333	0.0123333	0.0123333	0.00641667	0.0224167	0.0284167	0.0216667	0.0276667	0.0136667	0.00366667	0.0106667	0.00366667	0.011	0.011	0.014	0.015	0.027	0.031	0.0150833	0.0180833	0.0110833	0.01025	0.02325	0.01825	0.0126667	0.0146667	0.0126667	0.013
1.66667	0.00858333	0.0315833	0.0285833	0.00358333	0.00458333	0.0195833	0.00558333	0.0135833	0.0125833	0.00733333	0.00733333	0.0103333	0.00916667	0.0171667	0.0291667	0.0141667	0.0191667	0.0301667	0.0181667	0.0351667	0.0291667	0.00733333	0.0123333	0.0113333	0.00841667	0.0264167	0.0314167	0.0256667	0.0316667	0.0166667	0.00566667	0.0116667	0.00566667	0.01	0.009	0.013	0.019	0.032	0.035	0.0170833	0.0210833	0.0140833	0.01225	0.02725	0.02225	0.0116667	0.0146667	0.0116667	0.011
2	0.00958333	0.0315833	0.0315833	0.00558333	0.00558333	0.0205833	0.00658333	0.0145833	0.0135833	0.00733333	0.00833333	0.0113333	0.0121667	0.0221667	0.0361667	0.0191667	0.0231667	0.0371667	0.0241667	0.0411667	0.0351667	0.00933333	0.0133333	0.0133333	0.0104167	0.0304167	0.0364167	0.0286667	0.0366667	0.0196667	0.00666667	0.0136667	0.00666667	0.011	0.01	0.014	0.023	0.036	0.04	0.0200833	0.0250833	0.0170833	0.01525	0.03125	0.02625	0.0146667	0.0166667	0.0136667	0.013
2.33333	0.0115833	0.0325833	0.0335833	0.00658333	0.00658333	0.0205833	0.00558333	0.0135833	0.0125833	0.00833333	0.00833333	0.0113333	0.0171667	0.0291667	0.0451667	0.0251667	0.0291667	0.0431667	0.0291667	0.0461667	0.0391667	0.0103333	0.0143333	0.0143333	0.0114167	0.0344167	0.0404167	0.0316667	0.0406667	0.0226667	0.00566667	0.0126667	0.00766667	0.012	0.011	0.015	0.025	0.04	0.044	0.0210833	0.0280833	0.0190833	0.01725	0.03325	0.02825	0.0166667	0.0186667	0.0156667	0.014
2.66667	0.00958333	0.0285833	0.0315833	0.00558333	0.00558333	0.0195833	0.00658333	0.0145833	0.0135833	0.00933333	0.00933333	0.0123333	0.0211667	0.0321667	0.0461667	0.0301667	0.0331667	0.0501667	0.0351667	0.0531667	0.0461667	0.0113333	0.0153333	0.0153333	0.0144167	0.0394167	0.0444167	0.0346667	0.0446667	0.0236667	0.00666667	0.0136667	0.00766667	0.012	0.012	0.016	0.029	0.044	0.049	0.0230833	0.0310833	0.0220833	0.01925	0.03725	0.03125	0.0176667	0.0196667	0.0176667	0.014
3	0.0105833	0.0205833	0.0225833	0.00758333	0.00758333	0.0205833	0.00858333	0.0165833	0.0155833	0.00933333	0.00933333	0.0123333	0.0281667	0.0381667	0.0501667	0.0371667	0.0401667	0.0581667	0.0431667	0.0621667	0.0551667	0.0113333	0.0173333	0.0163333	0.0174167	0.0454167	0.0504167	0.0396667	0.0506667	0.0296667	0.00966667	0.0166667	0.0106667	0.012	0.012	0.016	0.033	0.049	0.054	0.0270833	0.0370833	0.0270833	0.02325	0.04225	0.03525	0.0186667	0.0216667	0.0196667	0.015
3.33333	0.0145833	0.0255833	0.0265833	0.00858333	0.00858333	0.0215833	0.0105833	0.0175833	0.0175833	0.00933333	0.00933333	0.0123333	0.0351667	0.0491667	0.0641667	0.0461667	0.0481667	0.0681667	0.0531667	0.0711667	0.0641667	0.0123333	0.0183333	0.0173333	0.0214167	0.0524167	0.0574167	0.0446667	0.0576667	0.0346667	0.0126667	0.0196667	0.0136667	0.013	0.013	0.017	0.038	0.056	0.06	0.0320833	0.0450833	0.0330833	0.02725	0.04725	0.04025	0.0196667	0.0236667	0.0206667	0.015
3.66667	0.0175833	0.0325833	0.0345833	0.00958333	0.00958333	0.0225833	0.0115833	0.0195833	0.0175833	0.0103333	0.0103333	0.0123333	0.0441667	0.0621667	0.0821667	0.0551667	0.0571667	0.0791667	0.0621667	0.0811667	0.0741667	0.0143333	0.0203333	0.0193333	0.0254167	0.0604167	0.0644167	0.0506667	0.0656667	0.0406667	0.0146667	0.0226667	0.0166667	0.014	0.014	0.018	0.043	0.062	0.066	0.0370833	0.0530833	0.0410833	0.03325	0.05325	0.04625	0.0216667	0.0256667	0.0236667	0.016
4	0.0205833	0.0375833	0.0405833	0.00958333	0.00958333	0.0235833	0.0135833	0.0205833	0.0185833	0.0103333	0.0103333	0.0123333	0.0521667	0.0751667	0.0991667	0.0641667	0.0651667	0.0891667	0.0711667	0.0911667	0.0841667	0.0153333	0.0213333	0.0213333	0.0294167	0.0674167	0.0724167	0.0546667	0.0736667	0.0446667	0.0176667	0.0266667	0.0206667	0.015	0.015	0.018	0.048	0.067	0.071	0.0430833	0.0630833	0.0480833	0.03725	0.05825	0.05125	0.0236667	0.0296667	0.0266667	0.017
4.33333	0.0225833	0.0415833	0.0435833	0.0105833	0.0105833	0.0235833	0.0145833	0.0205833	0.0185833	0.0113333	0.0103333	0.0123333	0.0621667	0.0861667	0.114167	0.0731667	0.0751667	0.100167	0.0811667	0.101167	0.0941667	0.0173333	0.0233333	0.0233333	0.0334167	0.0744167	0.0794167	0.0596667	0.0806667	0.0476667	0.0206667	0.0296667	0.0236667	0.016	0.016	0.02	0.053	0.073	0.076	0.0480833	0.0720833	0.0560833	0.04225	0.06225	0.05625	0.0256667	0.0316667	0.0296667	0.018
4.66667	0.0225833	0.0425833	0.0465833	0.0115833	0.0115833	0.0235833	0.0155833	0.0215833	0.0195833	0.0113333	0.0113333	0.0133333	0.0701667	0.0951667	0.125167	0.0831667	0.0841667	0.111167	0.0901667	0.111167	0.105167	0.0193333	0.0253333	0.0253333	0.0384167	0.0814167	0.0864167	0.0646667	0.0866667	0.0526667	0.0236667	0.0336667	0.0266667	0.017	0.018	0.021	0.057	0.078	0.082	0.0550833	0.0830833	0.0640833	0.04625	0.06725	0.06125	0.0276667	0.0336667	0.0316667	0.019
5	0.0225833	0.0425833	0.0475833	0.0115833	0.0115833	0.0245833	0.0165833	0.0225833	0.0195833	0.0123333	0.0113333	0.0133333	0.0791667	0.105167	0.135167	0.0931667	0.0941667	0.122167	0.100167	0.121167	0.116167	0.0213333	0.0273333	0.0273333	0.0424167	0.0894167	0.0944167	0.0696667	0.0926667	0.0566667	0.0276667	0.0386667	0.0316667	0.019	0.02	0.023	0.062	0.084	0.089	0.0620833	0.0960833	0.0740833	0.05125	0.07325	0.06625	0.0296667	0.0356667	0.0316667	0.021
5.33333	0.0235833	0.0425833	0.0485833	0.0125833	0.0125833	0.0245833	0.0175833	0.0235833	0.0205833	0.0123333	0.0123333	0.0143333	0.0891667	0.115167	0.144167	0.103167	0.104167	0.134167	0.110167	0.132167	0.127167	0.0233333	0.0303333	0.0293333	0.0484167	0.0974167	0.102417	0.0756667	0.0996667	0.0616667	0.0326667	0.0446667	0.0376667	0.022	0.023	0.025	0.068	0.091	0.095	0.0700833	0.110083	0.0860833	0.05625	0.07925	0.07225	0.0306667	0.0366667	0.0326667	0.023
5.66667	0.0235833	0.0425833	0.0485833	0.0135833	0.0135833	0.0255833	0.0195833	0.0255833	0.0215833	0.0133333	0.0133333	0.0143333	0.0981667	0.126167	0.153167	0.113167	0.115167	0.146167	0.121167	0.143167	0.138167	0.0253333	0.0323333	0.0313333	0.0534167	0.105417	0.110417	0.0816667	0.107667	0.0666667	0.0366667	0.0506667	0.0436667	0.024	0.025	0.028	0.074	0.097	0.103	0.0790833	0.125083	0.0980833	0.06225	0.08525	0.07825	0.0316667	0.0386667	0.0356667	0.025
6	0.0245833	0.0425833	0.0495833	0.0145833	0.0135833	0.0265833	0.0205833	0.0255833	0.0225833	0.0143333	0.0143333	0.0153333	0.109167	0.138167	0.163167	0.124167	0.126167	0.158167	0.132167	0.154167	0.150167	0.0273333	0.0353333	0.0343333	0.0584167	0.113417	0.119417	0.0886667	0.115667	0.0726667	0.0426667	0.0576667	0.0516667	0.027	0.029	0.031	0.08	0.104	0.11	0.0880833	0.141083	0.112083	0.06725	0.09125	0.08425	0.0346667	0.0406667	0.0386667	0.027
6.33333	0.0265833	0.0425833	0.0495833	0.0165833	0.0155833	0.0275833	0.0225833	0.0275833	0.0245833	0.0153333	0.0163333	0.0163333	0.120167	0.150167	0.172167	0.135167	0.138167	0.170167	0.143167	0.166167	0.163167	0.0293333	0.0373333	0.0373333	0.0654167	0.122417	0.128417	0.0956667	0.124667	0.0776667	0.0496667	0.0656667	0.0576667	0.03	0.033	0.034	0.087	0.111	0.118	0.0990833	0.159083	0.127083	0.07325	0.09825	0.09025	0.0366667	0.0436667	0.0416667	0.029
6.66667	0.0275833	0.0435833	0.0505833	0.0175833	0.0165833	0.0285833	0.0245833	0.0295833	0.0255833	0.0163333	0.0173333	0.0173333	0.131167	0.163167	0.183167	0.146167	0.148167	0.182167	0.153167	0.177167	0.174167	0.0323333	0.0403333	0.0393333	0.0714167	0.130417	0.137417	0.101667	0.133667	0.0836667	0.0566667	0.0736667	0.0666667	0.034	0.037	0.038	0.093	0.118	0.126	0.110083	0.177083	0.142083	0.07825	0.10425	0.09725	0.0386667	0.0456667	0.0436667	0.031
7	0.0295833	0.0445833	0.0515833	0.0195833	0.0175833	0.0305833	0.0255833	0.0305833	0.0275833	0.0173333	0.0183333	0.0183333	0.142167	0.175167	0.193167	0.157167	0.160167	0.194167	0.164167	0.188167	0.186167	0.0343333	0.0433333	0.0413333	0.0774167	0.139417	0.146417	0.109667	0.141667	0.0906667	0.0636667	0.0826667	0.0736667	0.038	0.041	0.042	0.099	0.125	0.134	0.122083	0.196083	0.158083	0.08425	0.11025	0.10325	0.0416667	0.0486667	0.0466667	0.033
7.33333	0.0305833	0.0445833	0.0515833	0.0205833	0.0195833	0.0315833	0.0275833	0.0325833	0.0295833	0.0183333	0.0193333	0.0193333	0.153167	0.185167	0.202167	0.168167	0.172167	0.205167	0.175167	0.199167	0.198167	0.0373333	0.0453333	0.0443333	0.0834167	0.147417	0.155417	0.118667	0.150667	0.0976667	0.0716667	0.0926667	0.0826667	0.042	0.046	0.046	0.106	0.133	0.142	0.134083	0.215083	0.176083	0.09025	0.11625	0.11025	0.0436667	0.0506667	0.0486667	0.035
7.66667	0.0325833	0.0465833	0.0535833	0.0225833	0.0215833	0.0335833	0.0295833	0.0355833	0.0315833	0.0193333	0.0203333	0.0203333	0.164167	0.198167	0.213167	0.179167	0.182167	0.217167	0.185167	0.209167	0.209167	0.0393333	0.0483333	0.0473333	0.0904167	0.155417	0.164417	0.126667	0.160667	0.104667	0.0806667	0.103667	0.0926667	0.046	0.052	0.051	0.112	0.14	0.15	0.147083	0.234083	0.193083	0.09625	0.12225	0.11725	0.0466667	0.0526667	0.0516667	0.037
8	0.0345833	0.0475833	0.0545833	0.0245833	0.0235833	0.0355833	0.0325833	0.0375833	0.0335833	0.0203333	0.0213333	0.0213333	0.174167	0.209167	0.221167	0.189167	0.193167	0.228167	0.194167	0.220167	0.220167	0.0413333	0.0513333	0.0503333	0.0974167	0.164417	0.172417	0.133667	0.170667	0.111667	0.0896667	0.116667	0.103667	0.051	0.058	0.056	0.119	0.147	0.158	0.160083	0.254083	0.210083	0.10125	0.12825	0.12425	0.0486667	0.0556667	0.0536667	0.039
8.33333	0.0365833	0.0485833	0.0565833	0.0265833	0.0245833	0.0375833	0.0345833	0.0395833	0.0355833	0.0213333	0.0223333	0.0223333	0.185167	0.220167	0.231167	0.199167	0.204167	0.238167	0.203167	0.229167	0.230167	0.0443333	0.0543333	0.0523333	0.103417	0.173417	0.181417	0.142667	0.177667	0.119667	0.0996667	0.127667	0.114667	0.056	0.064	0.061	0.125	0.154	0.166	0.175083	0.273083	0.227083	0.10725	0.13425	0.13125	0.0516667	0.0586667	0.0576667	0.041
8.66667	0.0385833	0.0505833	0.0575833	0.0285833	0.0265833	0.0395833	0.0375833	0.0425833	0.0385833	0.0223333	0.0233333	0.0233333	0.195167	0.230167	0.239167	0.208167	0.214167	0.247167	0.211167	0.237167	0.240167	0.0473333	0.0573333	0.0553333	0.109417	0.181417	0.189417	0.149667	0.187667	0.128667	0.109667	0.139667	0.125667	0.062	0.07	0.067	0.131	0.161	0.174	0.188083	0.291083	0.244083	0.11325	0.14125	0.13825	0.0546667	0.0606667	0.0606667	0.043
9	0.0415833	0.0525833	0.0595833	0.0305833	0.0285833	0.0415833	0.0405833	0.0445833	0.0405833	0.0233333	0.0243333	0.0243333	0.205167	0.239167	0.246167	0.216167	0.223167	0.256167	0.218167	0.244167	0.249167	0.0493333	0.0603333	0.0583333	0.116417	0.189417	0.197417	0.158667	0.195667	0.134667	0.118667	0.152667	0.137667	0.068	0.077	0.073	0.138	0.168	0.182	0.202083	0.306083	0.259083	0.11925	0.14725	0.14425	0.0576667	0.0636667	0.0636667	0.046
9.33333	0.0435833	0.0545833	0.0615833	0.0335833	0.0305833	0.0435833	0.0425833	0.0475833	0.0435833	0.0243333	0.0263333	0.0253333	0.214167	0.248167	0.252167	0.224167	0.231167	0.261167	0.225167	0.251167	0.257167	0.0523333	0.0633333	0.0603333	0.122417	0.196417	0.205417	0.167667	0.204667	0.143667	0.129667	0.166667	0.149667	0.075	0.085	0.08	0.144	0.174	0.189	0.215083	0.322083	0.274083	0.12425	0.15225	0.15025	0.0606667	0.0666667	0.0666667	0.048
9.66667	0.0455833	0.0555833	0.0635833	0.0355833	0.0325833	0.0465833	0.0455833	0.0505833	0.0455833	0.0253333	0.0273333	0.0263333	0.222167	0.256167	0.256167	0.231167	0.241167	0.269167	0.231167	0.256167	0.264167	0.0543333	0.0653333	0.0633333	0.128417	0.202417	0.212417	0.176667	0.212667	0.152667	0.138667	0.179667	0.162667	0.082	0.093	0.088	0.15	0.179	0.196	0.227083	0.334083	0.286083	0.12925	0.15725	0.15625	0.0646667	0.0696667	0.0706667	0.051
10	0.0485833	0.0575833	0.0655833	0.0375833	0.0355833	0.0485833	0.0485833	0.0545833	0.0485833	0.0263333	0.0283333	0.0273333	0.229167	0.263167	0.261167	0.237167	0.248167	0.276167	0.236167	0.261167	0.271167	0.0573333	0.0683333	0.0663333	0.134417	0.209417	0.220417	0.185667	0.221667	0.161667	0.148667	0.191667	0.175667	0.09	0.103	0.097	0.155	0.185	0.202	0.238083	0.345083	0.297083	0.13425	0.16325	0.16225	0.0676667	0.0736667	0.0736667	0.053
10.3333	0.0515833	0.0595833	0.0675833	0.0405833	0.0375833	0.0505833	0.0525833	0.0575833	0.0505833	0.0263333	0.0293333	0.0283333	0.235167	0.269167	0.265167	0.242167	0.254167	0.280167	0.241167	0.266167	0.276167	0.0593333	0.0713333	0.0683333	0.141417	0.215417	0.227417	0.194667	0.228667	0.170667	0.156667	0.203667	0.189667	0.098	0.111	0.106	0.161	0.19	0.209	0.249083	0.353083	0.307083	0.14025	0.16825	0.16725	0.0706667	0.0776667	0.0776667	0.056
10.6667	0.0545833	0.0625833	0.0705833	0.0425833	0.0395833	0.0535833	0.0555833	0.0615833	0.0535833	0.0283333	0.0313333	0.0293333	0.240167	0.275167	0.269167	0.248167	0.259167	0.286167	0.244167	0.268167	0.281167	0.0623333	0.0743333	0.0713333	0.145417	0.221417	0.233417	0.202667	0.237667	0.177667	0.165667	0.216667	0.201667	0.107	0.121	0.115	0.165	0.195	0.214	0.256083	0.358083	0.313083	0.14425	0.17325	0.17225	0.0746667	0.0816667	0.0816667	0.058
11	0.0565833	0.0645833	0.0725833	0.0455833	0.0425833	0.0565833	0.0595833	0.0665833	0.0575833	0.0293333	0.0323333	0.0303333	0.244167	0.280167	0.272167	0.251167	0.265167	0.287167	0.247167	0.271167	0.285167	0.0643333	0.0773333	0.0743333	0.151417	0.227417	0.240417	0.211667	0.245667	0.186667	0.174667	0.227667	0.214667	0.117	0.132	0.125	0.17	0.198	0.22	0.262083	0.361083	0.318083	0.14925	0.17725	0.17725	0.0776667	0.0846667	0.0836667	0.061
11.3333	0.0585833	0.0665833	0.0765833	0.0485833	0.0445833	0.0595833	0.0645833	0.0725833	0.0605833	0.0303333	0.0353333	0.0323333	0.247167	0.283167	0.273167	0.254167	0.268167	0.291167	0.249167	0.273167	0.289167	0.0673333	0.0803333	0.0763333	0.156417	0.232417	0.245417	0.219667	0.251667	0.196667	0.183667	0.237667	0.226667	0.127	0.144	0.135	0.174	0.203	0.225	0.266083	0.363083	0.322083	0.15425	0.18225	0.18125	0.0816667	0.0876667	0.0876667	0.063
11.6667	0.0605833	0.0695833	0.0795833	0.0515833	0.0475833	0.0645833	0.0695833	0.0785833	0.0655833	0.0323333	0.0373333	0.0343333	0.251167	0.287167	0.276167	0.256167	0.272167	0.292167	0.251167	0.275167	0.291167	0.0693333	0.0833333	0.0793333	0.160417	0.236417	0.250417	0.225667	0.257667	0.203667	0.191667	0.245667	0.237667	0.137	0.154	0.146	0.178	0.206	0.229	0.268083	0.364083	0.323083	0.15825	0.18625	0.18625	0.0846667	0.0906667	0.0906667	0.066
12	0.0635833	0.0725833	0.0845833	0.0555833	0.0515833	0.0695833	0.0765833	0.0865833	0.0715833	0.0343333	0.0403333	0.0363333	0.252167	0.289167	0.278167	0.260167	0.276167	0.295167	0.252167	0.277167	0.294167	0.0723333	0.0853333	0.0813333	0.165417	0.240417	0.255417	0.234667	0.264667	0.213667	0.199667	0.254667	0.247667	0.148	0.165	0.157	0.181	0.209	0.233	0.270083	0.363083	0.325083	0.16325	0.18925	0.19125	0.0876667	0.0936667	0.0926667	0.068
12.3333	0.0675833	0.0785833	0.0905833	0.0615833	0.0555833	0.0755833	0.0845833	0.0945833	0.0775833	0.0373333	0.0453333	0.0403333	0.254167	0.292167	0.279167	0.261167	0.278167	0.296167	0.254167	0.278167	0.297167	0.0753333	0.0883333	0.0843333	0.168417	0.243417	0.259417	0.242667	0.269667	0.219667	0.206667	0.261667	0.255667	0.16	0.177	0.167	0.185	0.211	0.235	0.271083	0.360083	0.323083	0.16625	0.19425	0.19425	0.0906667	0.0966667	0.0946667	0.071
12.6667	0.0705833	0.0845833	0.0985833	0.0675833	0.0615833	0.0845833	0.0925833	0.102583	0.0845833	0.0413333	0.0503333	0.0443333	0.255167	0.295167	0.281167	0.263167	0.279167	0.299167	0.254167	0.279167	0.298167	0.0773333	0.0903333	0.0863333	0.171417	0.247417	0.262417	0.249667	0.273667	0.226667	0.214667	0.268667	0.262667	0.17	0.187	0.178	0.187	0.213	0.238	0.274083	0.358083	0.321083	0.17125	0.19725	0.19825	0.0926667	0.0986667	0.0966667	0.074
13	0.0765833	0.0925833	0.106583	0.0745833	0.0685833	0.0925833	0.100583	0.108583	0.0925833	0.0463333	0.0563333	0.0493333	0.256167	0.297167	0.282167	0.264167	0.282167	0.300167	0.256167	0.280167	0.300167	0.0803333	0.0933333	0.0893333	0.175417	0.249417	0.266417	0.255667	0.277667	0.233667	0.222667	0.276667	0.270667	0.181	0.196	0.188	0.189	0.215	0.24	0.277083	0.354083	0.319083	0.17525	0.20025	0.20225	0.0946667	0.100667	0.0986667	0.077
13.3333	0.0825833	0.0995833	0.114583	0.0825833	0.0765833	0.0995833	0.106583	0.114583	0.0985833	0.0523333	0.0613333	0.0553333	0.257167	0.298167	0.283167	0.266167	0.283167	0.301167	0.256167	0.280167	0.301167	0.0833333	0.0963333	0.0913333	0.178417	0.252417	0.269417	0.262667	0.279667	0.243667	0.231667	0.283667	0.277667	0.191	0.206	0.197	0.192	0.216	0.243	0.278083	0.349083	0.316083	0.18025	0.20425	0.20725	0.0966667	0.102667	0.100667	0.08
13.6667	0.0885833	0.106583	0.121583	0.0885833	0.0845833	0.105583	0.111583	0.118583	0.104583	0.0583333	0.0673333	0.0613333	0.258167	0.299167	0.283167	0.266167	0.286167	0.302167	0.256167	0.281167	0.302167	0.0853333	0.0973333	0.0933333	0.180417	0.254417	0.270417	0.268667	0.283667	0.247667	0.241667	0.291667	0.285667	0.2	0.212	0.205	0.193	0.218	0.243	0.282083	0.347083	0.313083	0.18325	0.20825	0.21025	0.0986667	0.103667	0.101667	0.083
14	0.0945833	0.112583	0.127583	0.0935833	0.0905833	0.110583	0.114583	0.121583	0.108583	0.0643333	0.0733333	0.0673333	0.259167	0.301167	0.284167	0.266167	0.286167	0.302167	0.257167	0.281167	0.302167	0.0883333	0.100333	0.0953333	0.182417	0.257417	0.272417	0.274667	0.284667	0.252667	0.251667	0.299667	0.292667	0.207	0.218	0.212	0.195	0.218	0.245	0.285083	0.344083	0.311083	0.18825	0.21025	0.21525	0.100667	0.105667	0.104667	0.086
14.3333	0.100583	0.117583	0.131583	0.0985833	0.0955833	0.114583	0.117583	0.124583	0.111583	0.0693333	0.0783333	0.0733333	0.259167	0.302167	0.284167	0.268167	0.287167	0.300167	0.258167	0.280167	0.304167	0.0913333	0.103333	0.0983333	0.185417	0.259417	0.275417	0.280667	0.285667	0.258667	0.261667	0.305667	0.299667	0.214	0.224	0.217	0.196	0.219	0.245	0.288083	0.341083	0.310083	0.19225	0.21425	0.21825	0.103667	0.108667	0.106667	0.091
14.6667	0.104583	0.121583	0.136583	0.102583	0.100583	0.117583	0.120583	0.126583	0.115583	0.0753333	0.0833333	0.0783333	0.258167	0.303167	0.283167	0.267167	0.288167	0.298167	0.258167	0.281167	0.304167	0.0933333	0.105333	0.100333	0.187417	0.261417	0.277417	0.285667	0.287667	0.264667	0.272667	0.312667	0.305667	0.22	0.229	0.222	0.197	0.219	0.246	0.293083	0.339083	0.309083	0.19625	0.21825	0.22325	0.107667	0.111667	0.110667	0.095
15	0.108583	0.125583	0.139583	0.106583	0.104583	0.120583	0.121583	0.127583	0.118583	0.0803333	0.0883333	0.0833333	0.259167	0.305167	0.284167	0.267167	0.288167	0.301167	0.258167	0.280167	0.304167	0.0963333	0.107333	0.102333	0.188417	0.262417	0.279417	0.289667	0.288667	0.270667	0.281667	0.316667	0.310667	0.225	0.233	0.228	0.198	0.22	0.247	0.297083	0.337083	0.309083	0.20025	0.22125	0.22725	0.112667	0.115667	0.114667	0.101
15.3333	0.112583	0.128583	0.142583	0.108583	0.107583	0.122583	0.123583	0.129583	0.120583	0.0853333	0.0923333	0.0883333	0.258167	0.305167	0.283167	0.267167	0.289167	0.299167	0.259167	0.279167	0.304167	0.0983333	0.110333	0.104333	0.190417	0.264417	0.280417	0.294667	0.288667	0.275667	0.288667	0.320667	0.314667	0.23	0.238	0.233	0.199	0.22	0.247	0.301083	0.335083	0.309083	0.20525	0.22525	0.23225	0.116667	0.119667	0.118667	0.106
15.6667	0.115583	0.131583	0.145583	0.111583	0.110583	0.125583	0.124583	0.129583	0.122583	0.0893333	0.0963333	0.0923333	0.258167	0.305167	0.283167	0.267167	0.289167	0.301167	0.258167	0.279167	0.304167	0.100333	0.112333	0.106333	0.193417	0.264417	0.282417	0.298667	0.288667	0.279667	0.295667	0.322667	0.318667	0.236	0.243	0.238	0.199	0.22	0.247	0.304083	0.335083	0.307083	0.20825	0.22925	0.23725	0.121667	0.122667	0.121667	0.112
16	0.118583	0.134583	0.147583	0.113583	0.112583	0.125583	0.124583	0.130583	0.124583	0.0933333	0.0993333	0.0953333	0.257167	0.305167	0.283167	0.267167	0.288167	0.297167	0.258167	0.279167	0.304167	0.103333	0.114333	0.107333	0.194417	0.266417	0.282417	0.302667	0.288667	0.283667	0.299667	0.323667	0.320667	0.241	0.245	0.242	0.2	0.22	0.247	0.307083	0.335083	0.305083	0.21225	0.23425	0.24125	0.125667	0.125667	0.124667	0.116
16.3333	0.121583	0.137583	0.149583	0.115583	0.114583	0.127583	0.125583	0.130583	0.125583	0.0963333	0.101333	0.0983333	0.258167	0.305167	0.282167	0.266167	0.289167	0.300167	0.259167	0.277167	0.303167	0.105333	0.116333	0.110333	0.196417	0.267417	0.284417	0.303667	0.287667	0.288667	0.301667	0.323667	0.321667	0.246	0.249	0.246	0.201	0.22	0.247	0.309083	0.334083	0.305083	0.21725	0.23825	0.24625	0.128667	0.128667	0.127667	0.12
16.6667	0.124583	0.139583	0.151583	0.116583	0.116583	0.127583	0.125583	0.131583	0.125583	0.0993333	0.104333	0.101333	0.259167	0.306167	0.282167	0.264167	0.289167	0.298167	0.260167	0.277167	0.303167	0.107333	0.119333	0.111333	0.196417	0.267417	0.283417	0.310667	0.286667	0.291667	0.304667	0.324667	0.322667	0.25	0.253	0.247	0.201	0.22	0.246	0.311083	0.333083	0.305083	0.22125	0.24125	0.25125	0.131667	0.131667	0.129667	0.123
17	0.125583	0.141583	0.153583	0.117583	0.117583	0.128583	0.125583	0.131583	0.126583	0.101333	0.105333	0.102333	0.258167	0.304167	0.281167	0.265167	0.288167	0.297167	0.260167	0.275167	0.302167	0.109333	0.121333	0.114333	0.197417	0.268417	0.283417	0.313667	0.285667	0.298667	0.305667	0.326667	0.323667	0.252	0.252	0.25	0.201	0.22	0.246	0.312083	0.332083	0.306083	0.22725	0.24625	0.25625	0.133667	0.134667	0.131667	0.126
17.3333	0.126583	0.141583	0.153583	0.117583	0.117583	0.128583	0.125583	0.130583	0.126583	0.103333	0.107333	0.105333	0.257167	0.302167	0.278167	0.264167	0.288167	0.296167	0.261167	0.274167	0.300167	0.112333	0.124333	0.116333	0.198417	0.269417	0.284417	0.320667	0.284667	0.301667	0.307667	0.326667	0.324667	0.253	0.251	0.251	0.202	0.22	0.246	0.313083	0.330083	0.307083	0.23125	0.25025	0.26125	0.136667	0.136667	0.134667	0.128
17.6667	0.126583	0.141583	0.153583	0.117583	0.118583	0.128583	0.124583	0.130583	0.126583	0.105333	0.108333	0.106333	0.257167	0.299167	0.275167	0.263167	0.286167	0.294167	0.262167	0.274167	0.299167	0.114333	0.126333	0.118333	0.198417	0.269417	0.285417	0.322667	0.284667	0.303667	0.309667	0.328667	0.326667	0.254	0.252	0.251	0.203	0.219	0.246	0.313083	0.329083	0.307083	0.23725	0.25525	0.26725	0.138667	0.138667	0.135667	0.13
18	0.127583	0.140583	0.152583	0.117583	0.118583	0.127583	0.124583	0.130583	0.126583	0.106333	0.109333	0.107333	0.257167	0.296167	0.273167	0.262167	0.285167	0.292167	0.264167	0.273167	0.297167	0.116333	0.127333	0.120333	0.199417	0.268417	0.284417	0.325667	0.282667	0.310667	0.311667	0.329667	0.327667	0.253	0.252	0.249	0.203	0.219	0.244	0.313083	0.327083	0.307083	0.24225	0.25925	0.27225	0.139667	0.140667	0.136667	0.132
18.3333	0.127583	0.140583	0.152583	0.117583	0.118583	0.128583	0.123583	0.130583	0.127583	0.107333	0.110333	0.108333	0.258167	0.294167	0.271167	0.261167	0.285167	0.290167	0.266167	0.273167	0.297167	0.119333	0.130333	0.122333	0.200417	0.269417	0.285417	0.328667	0.281667	0.317667	0.312667	0.329667	0.327667	0.254	0.254	0.248	0.205	0.219	0.244	0.313083	0.325083	0.307083	0.24725	0.26525	0.27725	0.141667	0.141667	0.137667	0.134
18.6667	0.128583	0.141583	0.152583	0.118583	0.119583	0.128583	0.123583	0.129583	0.127583	0.108333	0.110333	0.109333	0.259167	0.292167	0.270167	0.261167	0.283167	0.291167	0.268167	0.273167	0.295167	0.121333	0.133333	0.125333	0.200417	0.269417	0.284417	0.329667	0.279667	0.318667	0.314667	0.330667	0.328667	0.253	0.257	0.248	0.206	0.219	0.244	0.313083	0.324083	0.306083	0.25225	0.27125	0.28325	0.142667	0.143667	0.139667	0.136
19	0.128583	0.140583	0.152583	0.117583	0.119583	0.128583	0.123583	0.129583	0.127583	0.109333	0.112333	0.110333	0.259167	0.290167	0.269167	0.260167	0.281167	0.288167	0.270167	0.272167	0.293167	0.123333	0.136333	0.128333	0.200417	0.268417	0.285417	0.335667	0.277667	0.320667	0.315667	0.331667	0.329667	0.253	0.261	0.249	0.207	0.219	0.244	0.312083	0.321083	0.306083	0.25825	0.27625	0.28925	0.143667	0.144667	0.141667	0.137
19.3333	0.129583	0.140583	0.152583	0.118583	0.119583	0.127583	0.123583	0.129583	0.127583	0.109333	0.113333	0.111333	0.260167	0.288167	0.269167	0.260167	0.280167	0.288167	0.273167	0.273167	0.291167	0.126333	0.139333	0.131333	0.200417	0.268417	0.285417	0.339667	0.276667	0.321667	0.317667	0.331667	0.330667	0.255	0.264	0.253	0.208	0.22	0.244	0.312083	0.321083	0.306083	0.26525	0.28225	0.29525	0.145667	0.147667	0.142667	0.139
19.6667	0.130583	0.142583	0.153583	0.118583	0.120583	0.128583	0.123583	0.129583	0.127583	0.111333	0.113333	0.112333	0.261167	0.287167	0.269167	0.259167	0.278167	0.287167	0.275167	0.274167	0.290167	0.129333	0.141333	0.134333	0.201417	0.267417	0.283417	0.343667	0.275667	0.327667	0.318667	0.331667	0.330667	0.257	0.266	0.255	0.21	0.22	0.243	0.311083	0.320083	0.306083	0.27225	0.28825	0.30125	0.146667	0.149667	0.144667	0.141
20	0.131583	0.143583	0.154583	0.119583	0.120583	0.128583	0.124583	0.130583	0.128583	0.111333	0.114333	0.113333	0.261167	0.286167	0.271167	0.258167	0.277167	0.285167	0.278167	0.275167	0.289167	0.131333	0.142333	0.136333	0.201417	0.267417	0.283417	0.344667	0.274667	0.332667	0.320667	0.332667	0.331667	0.258	0.268	0.257	0.212	0.22	0.244	0.312083	0.320083	0.307083	0.27825	0.29425	0.30725	0.148667	0.149667	0.145667	0.142
20.3333	0.132583	0.144583	0.155583	0.118583	0.121583	0.128583	0.123583	0.129583	0.128583	0.111333	0.114333	0.113333	0.262167	0.284167	0.272167	0.259167	0.276167	0.286167	0.279167	0.275167	0.287167	0.133333	0.145333	0.138333	0.202417	0.267417	0.282417	0.345667	0.272667	0.334667	0.320667	0.332667	0.330667	0.259	0.269	0.258	0.213	0.222	0.244	0.311083	0.319083	0.307083	0.28525	0.30025	0.31325	0.148667	0.150667	0.145667	0.142
20.6667	0.132583	0.145583	0.156583	0.118583	0.121583	0.128583	0.123583	0.129583	0.128583	0.111333	0.112333	0.112333	0.263167	0.282167	0.274167	0.258167	0.273167	0.284167	0.282167	0.277167	0.285167	0.135333	0.147333	0.140333	0.202417	0.267417	0.283417	0.351667	0.270667	0.340667	0.321667	0.332667	0.331667	0.26	0.268	0.258	0.214	0.223	0.244	0.311083	0.318083	0.307083	0.29125	0.30625	0.31925	0.148667	0.150667	0.145667	0.143
21	0.132583	0.144583	0.156583	0.118583	0.120583	0.128583	0.123583	0.128583	0.127583	0.110333	0.111333	0.111333	0.263167	0.279167	0.274167	0.257167	0.272167	0.284167	0.284167	0.278167	0.283167	0.137333	0.149333	0.141333	0.202417	0.266417	0.281417	0.352667	0.268667	0.341667	0.321667	0.332667	0.330667	0.26	0.268	0.258	0.216	0.225	0.244	0.310083	0.317083	0.307083	0.29925	0.31125	0.32325	0.149667	0.151667	0.145667	0.143
21.3333	0.131583	0.144583	0.155583	0.118583	0.120583	0.127583	0.122583	0.128583	0.126583	0.110333	0.111333	0.111333	0.264167	0.277167	0.274167	0.256167	0.269167	0.282167	0.284167	0.279167	0.280167	0.140333	0.151333	0.144333	0.202417	0.265417	0.280417	0.353667	0.266667	0.340667	0.321667	0.331667	0.329667	0.26	0.268	0.258	0.218	0.226	0.244	0.309083	0.316083	0.307083	0.30425	0.31625	0.32825	0.148667	0.151667	0.146667	0.143
21.6667	0.131583	0.143583	0.155583	0.117583	0.119583	0.126583	0.122583	0.127583	0.126583	0.109333	0.109333	0.110333	0.264167	0.275167	0.274167	0.256167	0.266167	0.281167	0.286167	0.279167	0.278167	0.142333	0.153333	0.145333	0.202417	0.265417	0.279417	0.352667	0.264667	0.344667	0.321667	0.331667	0.329667	0.259	0.266	0.257	0.22	0.228	0.245	0.309083	0.316083	0.307083	0.31125	0.32125	0.33425	0.148667	0.150667	0.146667	0.143
22	0.130583	0.142583	0.154583	0.117583	0.119583	0.126583	0.121583	0.127583	0.126583	0.108333	0.109333	0.109333	0.264167	0.273167	0.274167	0.256167	0.264167	0.279167	0.286167	0.280167	0.276167	0.144333	0.156333	0.148333	0.203417	0.264417	0.279417	0.355667	0.262667	0.344667	0.322667	0.332667	0.329667	0.258	0.267	0.258	0.223	0.23	0.246	0.309083	0.315083	0.308083	0.31625	0.32625	0.33825	0.148667	0.149667	0.146667	0.143
22.3333	0.129583	0.140583	0.152583	0.117583	0.120583	0.126583	0.121583	0.127583	0.126583	0.109333	0.109333	0.110333	0.265167	0.271167	0.273167	0.256167	0.263167	0.280167	0.285167	0.281167	0.273167	0.146333	0.158333	0.150333	0.203417	0.264417	0.278417	0.356667	0.260667	0.348667	0.321667	0.331667	0.329667	0.258	0.268	0.258	0.226	0.232	0.247	0.309083	0.314083	0.308083	0.32225	0.33025	0.34325	0.149667	0.151667	0.147667	0.143
22.6667	0.130583	0.140583	0.152583	0.117583	0.120583	0.126583	0.121583	0.127583	0.126583	0.109333	0.111333	0.111333	0.264167	0.269167	0.273167	0.256167	0.261167	0.279167	0.284167	0.281167	0.272167	0.149333	0.162333	0.154333	0.203417	0.263417	0.276417	0.355667	0.259667	0.343667	0.321667	0.331667	0.329667	0.259	0.269	0.26	0.227	0.234	0.248	0.309083	0.314083	0.308083	0.32625	0.33325	0.34725	0.150667	0.151667	0.148667	0.145
23	0.130583	0.140583	0.152583	0.117583	0.120583	0.126583	0.121583	0.127583	0.126583	0.110333	0.111333	0.112333	0.264167	0.269167	0.272167	0.255167	0.259167	0.278167	0.284167	0.281167	0.270167	0.151333	0.164333	0.156333	0.204417	0.262417	0.276417	0.359667	0.256667	0.348667	0.321667	0.330667	0.328667	0.259	0.269	0.261	0.23	0.237	0.25	0.308083	0.313083	0.308083	0.33325	0.33825	0.35225	0.150667	0.153667	0.148667	0.146
23.3333	0.130583	0.140583	0.152583	0.117583	0.120583	0.126583	0.122583	0.127583	0.127583	0.110333	0.112333	0.112333	0.266167	0.269167	0.273167	0.255167	0.258167	0.277167	0.283167	0.281167	0.270167	0.154333	0.167333	0.159333	0.205417	0.262417	0.275417	0.357667	0.254667	0.349667	0.321667	0.330667	0.328667	0.259	0.27	0.262	0.232	0.24	0.251	0.308083	0.313083	0.308083	0.33625	0.34125	0.35625	0.151667	0.153667	0.149667	0.146
23.6667	0.131583	0.141583	0.153583	0.117583	0.120583	0.126583	0.121583	0.127583	0.126583	0.111333	0.112333	0.113333	0.267167	0.270167	0.274167	0.255167	0.256167	0.275167	0.282167	0.281167	0.270167	0.156333	0.170333	0.161333	0.206417	0.261417	0.274417	0.366667	0.252667	0.348667	0.321667	0.330667	0.328667	0.26	0.271	0.263	0.233	0.242	0.252	0.308083	0.312083	0.308083	0.34225	0.34425	0.36125	0.151667	0.154667	0.150667	0.147
24	0.132583	0.142583	0.153583	0.117583	0.120583	0.126583	0.122583	0.127583	0.126583	0.111333	0.112333	0.113333	0.265167	0.269167	0.274167	0.255167	0.255167	0.276167	0.281167	0.280167	0.270167	0.159333	0.173333	0.165333	0.207417	0.260417	0.273417	0.364667	0.250667	0.351667	0.321667	0.330667	0.328667	0.261	0.272	0.264	0.235	0.243	0.254	0.308083	0.311083	0.308083	0.34625	0.34425	0.36525	0.152667	0.154667	0.151667	0.147
24.3333	0.132583	0.144583	0.154583	0.118583	0.121583	0.126583	0.121583	0.127583	0.127583	0.111333	0.112333	0.113333	0.262167	0.268167	0.275167	0.256167	0.253167	0.275167	0.280167	0.279167	0.269167	0.161333	0.176333	0.167333	0.207417	0.260417	0.272417	0.365667	0.248667	0.358667	0.321667	0.329667	0.328667	0.261	0.274	0.265	0.236	0.246	0.255	0.307083	0.311083	0.309083	0.35025	0.34825	0.37125	0.152667	0.154667	0.151667	0.148
24.6667	0.133583	0.145583	0.155583	0.117583	0.121583	0.126583	0.121583	0.127583	0.126583	0.111333	0.111333	0.112333	0.260167	0.267167	0.276167	0.256167	0.252167	0.274167	0.279167	0.279167	0.268167	0.164333	0.178333	0.169333	0.208417	0.258417	0.272417	0.369667	0.246667	0.351667	0.320667	0.328667	0.328667	0.262	0.274	0.266	0.238	0.247	0.256	0.307083	0.310083	0.308083	0.35325	0.35125	0.36925	0.152667	0.155667	0.151667	0.148
25	0.133583	0.145583	0.155583	0.117583	0.120583	0.126583	0.121583	0.127583	0.126583	0.111333	0.112333	0.113333	0.260167	0.267167	0.276167	0.257167	0.251167	0.273167	0.278167	0.278167	0.266167	0.166333	0.182333	0.173333	0.210417	0.258417	0.271417	0.372667	0.244667	0.354667	0.320667	0.328667	0.327667	0.263	0.276	0.267	0.239	0.248	0.257	0.307083	0.309083	0.309083	0.35625	0.35625	0.36725	0.153667	0.155667	0.151667	0.148
25.3333	0.133583	0.146583	0.156583	0.117583	0.120583	0.125583	0.121583	0.126583	0.126583	0.111333	0.112333	0.112333	0.260167	0.267167	0.276167	0.257167	0.251167	0.274167	0.277167	0.278167	0.266167	0.169333	0.184333	0.176333	0.211417	0.258417	0.270417	0.371667	0.243667	0.354667	0.320667	0.328667	0.327667	0.264	0.277	0.268	0.239	0.249	0.257	0.306083	0.309083	0.309083	0.35925	0.35825	0.36725	0.153667	0.155667	0.152667	0.148
25.6667	0.133583	0.146583	0.156583	0.117583	0.120583	0.125583	0.121583	0.126583	0.126583	0.112333	0.113333	0.114333	0.260167	0.267167	0.276167	0.257167	0.250167	0.273167	0.276167	0.277167	0.265167	0.172333	0.187333	0.179333	0.212417	0.257417	0.270417	0.375667	0.241667	0.355667	0.319667	0.327667	0.326667	0.265	0.278	0.27	0.241	0.249	0.257	0.306083	0.308083	0.308083	0.36125	0.36125	0.36925	0.154667	0.156667	0.152667	0.149
26	0.133583	0.146583	0.156583	0.116583	0.120583	0.125583	0.120583	0.125583	0.125583	0.112333	0.113333	0.114333	0.260167	0.267167	0.276167	0.257167	0.249167	0.272167	0.275167	0.276167	0.265167	0.174333	0.190333	0.182333	0.214417	0.257417	0.268417	0.375667	0.240667	0.357667	0.319667	0.326667	0.326667	0.266	0.279	0.272	0.241	0.249	0.257	0.305083	0.307083	0.308083	0.36225	0.36225	0.37225	0.153667	0.156667	0.153667	0.15
26.3333	0.132583	0.145583	0.156583	0.116583	0.120583	0.124583	0.120583	0.125583	0.125583	0.111333	0.112333	0.112333	0.258167	0.266167	0.275167	0.257167	0.249167	0.272167	0.274167	0.276167	0.264167	0.176333	0.191333	0.184333	0.215417	0.258417	0.268417	0.380667	0.240667	0.360667	0.318667	0.326667	0.325667	0.266	0.28	0.273	0.242	0.249	0.256	0.305083	0.306083	0.308083	0.36325	0.36425	0.37125	0.153667	0.156667	0.153667	0.149
26.6667	0.132583	0.145583	0.156583	0.116583	0.119583	0.124583	0.120583	0.125583	0.125583	0.110333	0.111333	0.111333	0.258167	0.266167	0.275167	0.257167	0.248167	0.271167	0.274167	0.275167	0.264167	0.178333	0.193333	0.186333	0.217417	0.258417	0.267417	0.382667	0.239667	0.360667	0.318667	0.325667	0.325667	0.267	0.281	0.273	0.241	0.249	0.256	0.305083	0.306083	0.308083	0.36325	0.36425	0.37125	0.153667	0.155667	0.153667	0.149
27	0.131583	0.145583	0.155583	0.116583	0.119583	0.124583	0.120583	0.125583	0.125583	0.110333	0.110333	0.111333	0.257167	0.265167	0.274167	0.257167	0.248167	0.270167	0.273167	0.275167	0.264167	0.179333	0.195333	0.188333	0.218417	0.257417	0.266417	0.381667	0.238667	0.355667	0.318667	0.325667	0.325667	0.267	0.282	0.274	0.242	0.249	0.256	0.305083	0.305083	0.308083	0.36225	0.36225	0.37025	0.153667	0.154667	0.153667	0.148
27.3333	0.131583	0.144583	0.155583	0.116583	0.119583	0.124583	0.120583	0.125583	0.125583	0.109333	0.110333	0.111333	0.257167	0.265167	0.274167	0.256167	0.248167	0.270167	0.272167	0.275167	0.263167	0.182333	0.197333	0.190333	0.220417	0.257417	0.265417	0.384667	0.238667	0.353667	0.317667	0.325667	0.324667	0.268	0.284	0.276	0.242	0.248	0.255	0.305083	0.305083	0.308083	0.36025	0.36125	0.36725	0.152667	0.154667	0.153667	0.148
27.6667	0.131583	0.144583	0.154583	0.116583	0.119583	0.123583	0.119583	0.124583	0.125583	0.109333	0.110333	0.110333	0.257167	0.265167	0.273167	0.256167	0.248167	0.269167	0.271167	0.274167	0.263167	0.183333	0.199333	0.192333	0.222417	0.256417	0.265417	0.384667	0.238667	0.360667	0.316667	0.324667	0.323667	0.269	0.284	0.276	0.242	0.248	0.255	0.304083	0.304083	0.308083	0.35825	0.35925	0.36525	0.152667	0.154667	0.152667	0.148
28	0.131583	0.144583	0.154583	0.115583	0.119583	0.123583	0.119583	0.125583	0.124583	0.109333	0.110333	0.110333	0.257167	0.264167	0.274167	0.256167	0.248167	0.269167	0.271167	0.275167	0.262167	0.185333	0.200333	0.193333	0.223417	0.257417	0.264417	0.381667	0.237667	0.357667	0.316667	0.323667	0.323667	0.269	0.286	0.278	0.242	0.247	0.255	0.304083	0.304083	0.308083	0.35425	0.35525	0.36125	0.152667	0.154667	0.152667	0.147
28.3333	0.131583	0.143583	0.154583	0.115583	0.119583	0.123583	0.119583	0.124583	0.124583	0.109333	0.109333	0.110333	0.256167	0.264167	0.274167	0.256167	0.248167	0.268167	0.271167	0.274167	0.262167	0.187333	0.202333	0.195333	0.224417	0.256417	0.264417	0.387667	0.237667	0.362667	0.315667	0.323667	0.323667	0.27	0.285	0.278	0.241	0.247	0.255	0.304083	0.303083	0.307083	0.35025	0.35125	0.35625	0.152667	0.154667	0.152667	0.148
28.6667	0.131583	0.143583	0.154583	0.115583	0.119583	0.123583	0.119583	0.124583	0.124583	0.109333	0.109333	0.109333	0.256167	0.264167	0.273167	0.255167	0.248167	0.268167	0.271167	0.274167	0.262167	0.188333	0.203333	0.196333	0.225417	0.256417	0.263417	0.388667	0.236667	0.365667	0.315667	0.322667	0.322667	0.271	0.286	0.279	0.241	0.247	0.254	0.304083	0.303083	0.308083	0.34625	0.34725	0.35125	0.152667	0.154667	0.152667	0.148
29	0.130583	0.142583	0.153583	0.115583	0.119583	0.123583	0.119583	0.124583	0.124583	0.109333	0.109333	0.110333	0.256167	0.263167	0.273167	0.255167	0.249167	0.269167	0.271167	0.274167	0.262167	0.189333	0.205333	0.198333	0.226417	0.255417	0.262417	0.382667	0.235667	0.356667	0.315667	0.322667	0.322667	0.271	0.288	0.28	0.241	0.247	0.254	0.304083	0.303083	0.307083	0.34125	0.34225	0.34625	0.152667	0.155667	0.152667	0.148
29.3333	0.130583	0.141583	0.152583	0.115583	0.119583	0.123583	0.118583	0.124583	0.124583	0.109333	0.109333	0.109333	0.256167	0.263167	0.272167	0.255167	0.249167	0.269167	0.270167	0.275167	0.263167	0.191333	0.205333	0.199333	0.226417	0.255417	0.260417	0.383667	0.235667	0.360667	0.314667	0.321667	0.321667	0.272	0.288	0.281	0.24	0.246	0.253	0.303083	0.302083	0.307083	0.33525	0.33725	0.34025	0.152667	0.155667	0.152667	0.147
29.6667	0.129583	0.140583	0.151583	0.115583	0.118583	0.122583	0.118583	0.123583	0.123583	0.108333	0.109333	0.109333	0.256167	0.263167	0.272167	0.256167	0.250167	0.270167	0.270167	0.275167	0.262167	0.192333	0.206333	0.200333	0.226417	0.253417	0.260417	0.387667	0.234667	0.357667	0.313667	0.321667	0.320667	0.273	0.289	0.282	0.24	0.246	0.253	0.303083	0.302083	0.307083	0.33025	0.33225	0.33425	0.152667	0.154667	0.152667	0.148
30	0.129583	0.139583	0.150583	0.115583	0.118583	0.122583	0.118583	0.124583	0.123583	0.108333	0.108333	0.109333	0.256167	0.263167	0.272167	0.256167	0.250167	0.270167	0.270167	0.275167	0.263167	0.193333	0.207333	0.202333	0.227417	0.252417	0.259417	0.384667	0.233667	0.357667	0.313667	0.320667	0.320667	0.274	0.289	0.282	0.241	0.246	0.253	0.303083	0.302083	0.307083	0.32425	0.32625	0.32825	0.152667	0.154667	0.152667	0.148
30.3333	0.129583	0.138583	0.149583	0.114583	0.118583	0.122583	0.118583	0.123583	0.123583	0.108333	0.108333	0.109333	0.257167	0.264167	0.273167	0.255167	0.250167	0.270167	0.270167	0.276167	0.263167	0.194333	0.208333	0.202333	0.226417	0.251417	0.258417	0.382667	0.232667	0.356667	0.312667	0.319667	0.320667	0.274	0.29	0.283	0.24	0.246	0.252	0.303083	0.302083	0.307083	0.31925	0.32125	0.32125	0.152667	0.154667	0.152667	0.147
30.6667	0.128583	0.138583	0.149583	0.114583	0.118583	0.122583	0.118583	0.123583	0.123583	0.108333	0.109333	0.109333	0.257167	0.264167	0.273167	0.256167	0.250167	0.271167	0.271167	0.276167	0.263167	0.195333	0.209333	0.204333	0.226417	0.249417	0.257417	0.380667	0.232667	0.349667	0.312667	0.319667	0.319667	0.275	0.292	0.284	0.239	0.246	0.252	0.303083	0.301083	0.307083	0.31325	0.31525	0.31625	0.152667	0.155667	0.152667	0.147
31	0.129583	0.138583	0.149583	0.114583	0.118583	0.121583	0.118583	0.123583	0.123583	0.108333	0.108333	0.109333	0.257167	0.264167	0.274167	0.256167	0.251167	0.271167	0.271167	0.277167	0.263167	0.196333	0.210333	0.204333	0.225417	0.248417	0.255417	0.384667	0.231667	0.357667	0.312667	0.318667	0.318667	0.275	0.292	0.285	0.239	0.246	0.251	0.303083	0.301083	0.307083	0.30725	0.31025	0.31125	0.152667	0.155667	0.152667	0.147
31.3333	0.129583	0.139583	0.149583	0.114583	0.118583	0.122583	0.118583	0.123583	0.123583	0.108333	0.108333	0.108333	0.258167	0.266167	0.275167	0.257167	0.252167	0.272167	0.272167	0.277167	0.264167	0.197333	0.210333	0.205333	0.225417	0.246417	0.254417	0.378667	0.230667	0.348667	0.312667	0.317667	0.318667	0.276	0.293	0.286	0.239	0.246	0.251	0.303083	0.301083	0.307083	0.30225	0.30525	0.30525	0.151667	0.155667	0.151667	0.147
31.6667	0.130583	0.140583	0.150583	0.115583	0.119583	0.122583	0.118583	0.123583	0.123583	0.108333	0.108333	0.108333	0.259167	0.268167	0.277167	0.258167	0.252167	0.273167	0.272167	0.278167	0.265167	0.197333	0.210333	0.205333	0.225417	0.244417	0.253417	0.382667	0.230667	0.351667	0.312667	0.317667	0.318667	0.277	0.293	0.286	0.24	0.247	0.251	0.303083	0.301083	0.308083	0.29725	0.30025	0.30025	0.151667	0.154667	0.151667	0.147
32	0.130583	0.141583	0.151583	0.114583	0.118583	0.121583	0.118583	0.123583	0.123583	0.108333	0.107333	0.108333	0.259167	0.267167	0.277167	0.258167	0.253167	0.272167	0.273167	0.279167	0.266167	0.198333	0.210333	0.205333	0.224417	0.244417	0.252417	0.378667	0.230667	0.349667	0.311667	0.316667	0.317667	0.278	0.294	0.287	0.24	0.247	0.251	0.303083	0.302083	0.308083	0.29225	0.29525	0.29525	0.151667	0.154667	0.150667	0.146
32.3333	0.130583	0.142583	0.151583	0.114583	0.118583	0.121583	0.117583	0.123583	0.123583	0.108333	0.107333	0.107333	0.260167	0.269167	0.280167	0.259167	0.254167	0.273167	0.273167	0.279167	0.266167	0.198333	0.209333	0.205333	0.224417	0.242417	0.250417	0.378667	0.228667	0.346667	0.311667	0.316667	0.317667	0.278	0.295	0.288	0.24	0.246	0.252	0.303083	0.301083	0.308083	0.28725	0.29125	0.29025	0.151667	0.154667	0.150667	0.147
32.6667	0.130583	0.142583	0.151583	0.114583	0.118583	0.121583	0.117583	0.122583	0.122583	0.108333	0.107333	0.108333	0.261167	0.270167	0.281167	0.259167	0.254167	0.274167	0.274167	0.280167	0.267167	0.199333	0.209333	0.205333	0.223417	0.240417	0.249417	0.379667	0.227667	0.345667	0.310667	0.315667	0.316667	0.279	0.296	0.288	0.24	0.247	0.251	0.302083	0.301083	0.308083	0.28225	0.28725	0.28525	0.151667	0.154667	0.150667	0.147
33	0.129583	0.141583	0.151583	0.114583	0.118583	0.121583	0.117583	0.122583	0.122583	0.107333	0.107333	0.108333	0.261167	0.271167	0.281167	0.260167	0.255167	0.274167	0.274167	0.280167	0.268167	0.199333	0.209333	0.204333	0.222417	0.239417	0.248417	0.376667	0.227667	0.343667	0.310667	0.315667	0.315667	0.28	0.297	0.288	0.24	0.247	0.251	0.302083	0.301083	0.308083	0.27925	0.28225	0.28125	0.151667	0.154667	0.150667	0.146
33.3333	0.129583	0.141583	0.151583	0.113583	0.118583	0.120583	0.117583	0.121583	0.122583	0.107333	0.107333	0.107333	0.262167	0.271167	0.281167	0.261167	0.255167	0.275167	0.274167	0.281167	0.268167	0.199333	0.207333	0.203333	0.222417	0.238417	0.247417	0.375667	0.226667	0.340667	0.309667	0.314667	0.315667	0.281	0.298	0.29	0.241	0.247	0.252	0.302083	0.301083	0.308083	0.27525	0.27825	0.27625	0.151667	0.154667	0.150667	0.147
33.6667	0.128583	0.140583	0.150583	0.113583	0.117583	0.120583	0.116583	0.121583	0.121583	0.107333	0.107333	0.107333	0.262167	0.272167	0.281167	0.261167	0.256167	0.275167	0.275167	0.281167	0.268167	0.199333	0.208333	0.203333	0.221417	0.237417	0.245417	0.373667	0.226667	0.342667	0.309667	0.313667	0.314667	0.282	0.3	0.291	0.241	0.247	0.252	0.302083	0.300083	0.308083	0.27125	0.27425	0.27325	0.151667	0.154667	0.149667	0.147
34	0.128583	0.140583	0.150583	0.113583	0.117583	0.120583	0.116583	0.120583	0.121583	0.107333	0.106333	0.107333	0.264167	0.272167	0.282167	0.262167	0.257167	0.276167	0.275167	0.281167	0.269167	0.198333	0.207333	0.202333	0.221417	0.236417	0.244417	0.369667	0.225667	0.340667	0.308667	0.312667	0.313667	0.283	0.301	0.292	0.241	0.248	0.251	0.302083	0.300083	0.307083	0.26725	0.27125	0.26925	0.151667	0.153667	0.150667	0.147
34.3333	0.128583	0.140583	0.149583	0.112583	0.117583	0.119583	0.116583	0.120583	0.121583	0.106333	0.106333	0.107333	0.264167	0.273167	0.282167	0.262167	0.258167	0.276167	0.275167	0.282167	0.269167	0.198333	0.205333	0.202333	0.221417	0.236417	0.244417	0.371667	0.225667	0.335667	0.308667	0.312667	0.313667	0.284	0.302	0.293	0.242	0.249	0.252	0.301083	0.300083	0.307083	0.26425	0.26825	0.26525	0.151667	0.153667	0.149667	0.147
34.6667	0.128583	0.139583	0.149583	0.112583	0.117583	0.119583	0.116583	0.120583	0.120583	0.106333	0.106333	0.106333	0.265167	0.274167	0.283167	0.263167	0.259167	0.277167	0.276167	0.282167	0.270167	0.197333	0.205333	0.202333	0.220417	0.235417	0.244417	0.375667	0.224667	0.343667	0.307667	0.311667	0.313667	0.285	0.303	0.295	0.242	0.249	0.252	0.301083	0.300083	0.308083	0.26125	0.26525	0.26225	0.151667	0.153667	0.149667	0.146
35	0.128583	0.139583	0.148583	0.112583	0.116583	0.118583	0.115583	0.120583	0.120583	0.106333	0.105333	0.106333	0.265167	0.275167	0.283167	0.263167	0.259167	0.277167	0.276167	0.283167	0.270167	0.197333	0.205333	0.201333	0.221417	0.235417	0.243417	0.368667	0.224667	0.339667	0.306667	0.310667	0.312667	0.285	0.304	0.295	0.242	0.249	0.253	0.301083	0.300083	0.307083	0.25825	0.26225	0.26025	0.150667	0.152667	0.148667	0.146
35.3333	0.128583	0.140583	0.149583	0.112583	0.116583	0.118583	0.115583	0.119583	0.120583	0.105333	0.105333	0.105333	0.266167	0.276167	0.284167	0.264167	0.260167	0.277167	0.276167	0.283167	0.271167	0.197333	0.204333	0.201333	0.220417	0.235417	0.243417	0.373667	0.223667	0.339667	0.306667	0.309667	0.311667	0.287	0.304	0.296	0.243	0.25	0.253	0.301083	0.300083	0.308083	0.25625	0.26025	0.25725	0.149667	0.152667	0.148667	0.145
35.6667	0.127583	0.139583	0.148583	0.111583	0.116583	0.118583	0.114583	0.119583	0.119583	0.105333	0.104333	0.105333	0.266167	0.276167	0.285167	0.264167	0.261167	0.278167	0.277167	0.283167	0.271167	0.197333	0.204333	0.200333	0.220417	0.235417	0.242417	0.373667	0.223667	0.339667	0.305667	0.308667	0.310667	0.288	0.305	0.297	0.243	0.25	0.253	0.301083	0.300083	0.307083	0.25325	0.25725	0.25425	0.149667	0.151667	0.147667	0.145
36	0.127583	0.139583	0.149583	0.111583	0.115583	0.117583	0.114583	0.119583	0.119583	0.105333	0.103333	0.104333	0.267167	0.277167	0.285167	0.265167	0.262167	0.278167	0.277167	0.283167	0.272167	0.196333	0.203333	0.200333	0.220417	0.235417	0.242417	0.370667	0.223667	0.337667	0.305667	0.308667	0.309667	0.289	0.306	0.298	0.243	0.251	0.253	0.300083	0.300083	0.307083	0.25125	0.25525	0.25225	0.149667	0.151667	0.146667	0.144
36.3333	0.126583	0.138583	0.147583	0.111583	0.115583	0.117583	0.114583	0.118583	0.119583	0.104333	0.102333	0.104333	0.267167	0.277167	0.285167	0.265167	0.263167	0.279167	0.277167	0.284167	0.272167	0.196333	0.203333	0.200333	0.221417	0.235417	0.242417	0.368667	0.223667	0.334667	0.305667	0.307667	0.309667	0.289	0.307	0.299	0.244	0.251	0.254	0.300083	0.300083	0.307083	0.24925	0.25325	0.25025	0.148667	0.150667	0.146667	0.144
36.6667	0.126583	0.138583	0.147583	0.110583	0.115583	0.116583	0.113583	0.118583	0.119583	0.103333	0.102333	0.103333	0.268167	0.278167	0.286167	0.266167	0.263167	0.279167	0.278167	0.284167	0.273167	0.196333	0.204333	0.200333	0.221417	0.235417	0.242417	0.368667	0.222667	0.331667	0.304667	0.307667	0.309667	0.29	0.308	0.3	0.244	0.252	0.254	0.300083	0.300083	0.307083	0.24725	0.25225	0.24825	0.147667	0.150667	0.145667	0.143
37	0.126583	0.137583	0.146583	0.110583	0.114583	0.116583	0.113583	0.118583	0.118583	0.103333	0.101333	0.103333	0.268167	0.278167	0.285167	0.266167	0.264167	0.279167	0.278167	0.284167	0.273167	0.196333	0.204333	0.200333	0.222417	0.235417	0.242417	0.371667	0.222667	0.336667	0.303667	0.306667	0.308667	0.291	0.308	0.301	0.244	0.252	0.255	0.300083	0.300083	0.307083	0.24525	0.25025	0.24625	0.147667	0.149667	0.144667	0.142
37.3333	0.125583	0.136583	0.145583	0.110583	0.114583	0.116583	0.113583	0.117583	0.118583	0.102333	0.101333	0.102333	0.269167	0.279167	0.286167	0.266167	0.264167	0.280167	0.278167	0.284167	0.273167	0.196333	0.205333	0.201333	0.222417	0.236417	0.242417	0.368667	0.222667	0.337667	0.303667	0.305667	0.307667	0.293	0.31	0.302	0.245	0.252	0.255	0.300083	0.299083	0.307083	0.24425	0.24925	0.24525	0.146667	0.148667	0.144667	0.142
37.6667	0.125583	0.136583	0.145583	0.109583	0.114583	0.115583	0.112583	0.117583	0.117583	0.102333	0.101333	0.102333	0.269167	0.279167	0.287167	0.266167	0.265167	0.280167	0.278167	0.284167	0.273167	0.196333	0.204333	0.201333	0.222417	0.235417	0.242417	0.372667	0.222667	0.335667	0.302667	0.304667	0.306667	0.293	0.31	0.303	0.246	0.253	0.255	0.299083	0.299083	0.307083	0.24325	0.24725	0.24325	0.145667	0.147667	0.143667	0.141
38	0.125583	0.136583	0.145583	0.109583	0.114583	0.115583	0.112583	0.116583	0.116583	0.101333	0.100333	0.102333	0.269167	0.280167	0.287167	0.267167	0.265167	0.280167	0.278167	0.285167	0.274167	0.197333	0.205333	0.201333	0.223417	0.236417	0.242417	0.373667	0.222667	0.338667	0.301667	0.303667	0.305667	0.294	0.311	0.304	0.246	0.253	0.255	0.299083	0.299083	0.307083	0.24125	0.24625	0.24225	0.145667	0.146667	0.142667	0.14
38.3333	0.124583	0.135583	0.144583	0.109583	0.113583	0.115583	0.111583	0.116583	0.116583	0.101333	0.100333	0.101333	0.270167	0.280167	0.287167	0.267167	0.266167	0.281167	0.278167	0.285167	0.274167	0.197333	0.205333	0.201333	0.224417	0.237417	0.243417	0.370667	0.222667	0.335667	0.301667	0.303667	0.304667	0.295	0.312	0.305	0.246	0.254	0.256	0.299083	0.299083	0.307083	0.24025	0.24525	0.24125	0.144667	0.146667	0.142667	0.14
38.6667	0.124583	0.134583	0.143583	0.108583	0.112583	0.114583	0.111583	0.115583	0.116583	0.100333	0.0993333	0.100333	0.270167	0.280167	0.287167	0.267167	0.266167	0.281167	0.278167	0.285167	0.274167	0.197333	0.206333	0.202333	0.224417	0.237417	0.243417	0.368667	0.222667	0.334667	0.300667	0.302667	0.304667	0.296	0.312	0.305	0.246	0.254	0.256	0.299083	0.299083	0.307083	0.23925	0.24425	0.24025	0.143667	0.145667	0.141667	0.139
39	0.124583	0.134583	0.143583	0.108583	0.112583	0.113583	0.111583	0.115583	0.116583	0.100333	0.0993333	0.100333	0.270167	0.280167	0.288167	0.268167	0.267167	0.281167	0.278167	0.285167	0.274167	0.198333	0.206333	0.202333	0.224417	0.237417	0.243417	0.372667	0.222667	0.339667	0.299667	0.301667	0.302667	0.297	0.314	0.307	0.247	0.254	0.256	0.299083	0.299083	0.307083	0.23825	0.24325	0.23925	0.143667	0.144667	0.140667	0.139
39.3333	0.123583	0.134583	0.142583	0.108583	0.112583	0.113583	0.110583	0.115583	0.115583	0.0993333	0.0983333	0.0993333	0.271167	0.281167	0.288167	0.268167	0.268167	0.282167	0.279167	0.286167	0.275167	0.198333	0.206333	0.202333	0.225417	0.237417	0.243417	0.373667	0.222667	0.340667	0.298667	0.300667	0.301667	0.298	0.314	0.307	0.247	0.254	0.257	0.298083	0.299083	0.306083	0.23725	0.24225	0.23825	0.142667	0.143667	0.140667	0.137
39.6667	0.123583	0.134583	0.143583	0.107583	0.112583	0.113583	0.110583	0.115583	0.115583	0.0993333	0.0983333	0.0993333	0.271167	0.282167	0.289167	0.269167	0.268167	0.282167	0.279167	0.286167	0.275167	0.198333	0.207333	0.202333	0.226417	0.238417	0.243417	0.370667	0.223667	0.338667	0.298667	0.300667	0.301667	0.299	0.315	0.308	0.247	0.255	0.257	0.298083	0.299083	0.307083	0.23725	0.24225	0.23725	0.141667	0.143667	0.139667	0.137
40	0.123583	0.135583	0.143583	0.107583	0.112583	0.113583	0.109583	0.114583	0.114583	0.0993333	0.0973333	0.0983333	0.271167	0.283167	0.290167	0.269167	0.268167	0.282167	0.279167	0.286167	0.275167	0.199333	0.207333	0.204333	0.226417	0.239417	0.243417	0.371667	0.222667	0.339667	0.297667	0.298667	0.300667	0.299	0.315	0.308	0.247	0.255	0.256	0.298083	0.299083	0.307083	0.23625	0.24125	0.23625	0.140667	0.142667	0.138667	0.136
40.3333	0.123583	0.135583	0.143583	0.107583	0.111583	0.112583	0.109583	0.114583	0.115583	0.0983333	0.0973333	0.0983333	0.272167	0.284167	0.291167	0.269167	0.269167	0.283167	0.279167	0.286167	0.276167	0.200333	0.207333	0.204333	0.227417	0.239417	0.244417	0.370667	0.223667	0.337667	0.296667	0.298667	0.300667	0.3	0.316	0.309	0.248	0.255	0.257	0.298083	0.300083	0.307083	0.23625	0.24025	0.23525	0.140667	0.141667	0.137667	0.135
40.6667	0.123583	0.135583	0.143583	0.107583	0.111583	0.112583	0.109583	0.114583	0.114583	0.0983333	0.0963333	0.0973333	0.272167	0.284167	0.292167	0.269167	0.270167	0.283167	0.279167	0.287167	0.276167	0.200333	0.208333	0.204333	0.227417	0.240417	0.244417	0.373667	0.224667	0.340667	0.295667	0.298667	0.300667	0.301	0.317	0.31	0.248	0.255	0.257	0.298083	0.299083	0.307083	0.23525	0.24025	0.23525	0.139667	0.141667	0.137667	0.134
41	0.124583	0.135583	0.144583	0.106583	0.111583	0.112583	0.109583	0.113583	0.114583	0.0973333	0.0963333	0.0973333	0.273167	0.285167	0.293167	0.270167	0.270167	0.284167	0.279167	0.287167	0.277167	0.200333	0.209333	0.205333	0.228417	0.240417	0.244417	0.372667	0.224667	0.339667	0.295667	0.297667	0.299667	0.302	0.318	0.311	0.248	0.256	0.257	0.298083	0.299083	0.307083	0.23525	0.24025	0.23525	0.138667	0.139667	0.136667	0.134
41.3333	0.123583	0.135583	0.143583	0.106583	0.110583	0.112583	0.108583	0.113583	0.114583	0.0973333	0.0963333	0.0963333	0.273167	0.286167	0.294167	0.270167	0.270167	0.284167	0.280167	0.287167	0.277167	0.201333	0.208333	0.205333	0.229417	0.240417	0.245417	0.376667	0.224667	0.343667	0.294667	0.296667	0.298667	0.303	0.319	0.312	0.248	0.256	0.257	0.298083	0.299083	0.307083	0.23425	0.23925	0.23325	0.138667	0.139667	0.135667	0.133
41.6667	0.122583	0.134583	0.143583	0.105583	0.110583	0.111583	0.108583	0.112583	0.113583	0.0963333	0.0963333	0.0963333	0.273167	0.285167	0.293167	0.270167	0.271167	0.284167	0.279167	0.287167	0.277167	0.201333	0.210333	0.205333	0.229417	0.241417	0.245417	0.373667	0.224667	0.344667	0.294667	0.296667	0.297667	0.303	0.32	0.313	0.248	0.256	0.257	0.298083	0.299083	0.307083	0.23425	0.23925	0.23325	0.137667	0.138667	0.135667	0.133
42	0.121583	0.134583	0.142583	0.104583	0.109583	0.110583	0.107583	0.111583	0.112583	0.0963333	0.0953333	0.0963333	0.273167	0.285167	0.293167	0.270167	0.271167	0.284167	0.280167	0.287167	0.277167	0.202333	0.210333	0.207333	0.229417	0.240417	0.244417	0.373667	0.224667	0.345667	0.292667	0.295667	0.295667	0.304	0.32	0.314	0.248	0.256	0.257	0.297083	0.298083	0.306083	0.23325	0.23825	0.23225	0.137667	0.138667	0.135667	0.132
42.3333	0.120583	0.133583	0.141583	0.104583	0.109583	0.110583	0.107583	0.111583	0.112583	0.0963333	0.0953333	0.0963333	0.273167	0.285167	0.293167	0.270167	0.272167	0.285167	0.279167	0.288167	0.277167	0.203333	0.211333	0.207333	0.230417	0.241417	0.245417	0.375667	0.225667	0.343667	0.292667	0.294667	0.295667	0.305	0.321	0.314	0.248	0.256	0.257	0.298083	0.299083	0.307083	0.23325	0.23825	0.23225	0.136667	0.138667	0.134667	0.132
42.6667	0.121583	0.133583	0.141583	0.104583	0.109583	0.110583	0.107583	0.111583	0.112583	0.0963333	0.0953333	0.0963333	0.274167	0.286167	0.294167	0.271167	0.272167	0.286167	0.280167	0.288167	0.278167	0.203333	0.211333	0.208333	0.230417	0.241417	0.245417	0.376667	0.226667	0.345667	0.291667	0.294667	0.295667	0.306	0.322	0.316	0.249	0.256	0.257	0.298083	0.299083	0.307083	0.23325	0.23725	0.23125	0.136667	0.137667	0.134667	0.132
43	0.120583	0.133583	0.141583	0.103583	0.108583	0.109583	0.107583	0.111583	0.112583	0.0963333	0.0953333	0.0953333	0.274167	0.287167	0.295167	0.271167	0.272167	0.286167	0.280167	0.289167	0.278167	0.203333	0.212333	0.208333	0.230417	0.242417	0.245417	0.373667	0.225667	0.344667	0.291667	0.293667	0.294667	0.307	0.323	0.316	0.249	0.256	0.257	0.297083	0.299083	0.307083	0.23225	0.23725	0.23125	0.135667	0.137667	0.134667	0.131
43.3333	0.120583	0.132583	0.140583	0.104583	0.108583	0.109583	0.106583	0.111583	0.112583	0.0953333	0.0953333	0.0963333	0.274167	0.287167	0.295167	0.271167	0.273167	0.286167	0.281167	0.289167	0.279167	0.205333	0.213333	0.210333	0.231417	0.242417	0.246417	0.375667	0.225667	0.343667	0.290667	0.292667	0.294667	0.308	0.325	0.319	0.249	0.257	0.257	0.298083	0.299083	0.307083	0.23225	0.23725	0.23025	0.136667	0.137667	0.134667	0.132
43.6667	0.119583	0.132583	0.140583	0.103583	0.108583	0.109583	0.106583	0.111583	0.111583	0.0963333	0.0953333	0.0963333	0.274167	0.288167	0.296167	0.271167	0.273167	0.287167	0.281167	0.289167	0.279167	0.206333	0.214333	0.211333	0.231417	0.242417	0.246417	0.378667	0.226667	0.348667	0.290667	0.292667	0.294667	0.31	0.325	0.319	0.249	0.257	0.258	0.297083	0.299083	0.306083	0.23225	0.23625	0.23025	0.136667	0.137667	0.134667	0.132
44	0.119583	0.132583	0.140583	0.103583	0.108583	0.108583	0.106583	0.110583	0.111583	0.0963333	0.0953333	0.0963333	0.274167	0.288167	0.296167	0.271167	0.274167	0.287167	0.281167	0.290167	0.279167	0.207333	0.215333	0.212333	0.231417	0.243417	0.246417	0.377667	0.226667	0.345667	0.289667	0.291667	0.293667	0.311	0.327	0.321	0.249	0.256	0.257	0.297083	0.299083	0.306083	0.23125	0.23625	0.23025	0.136667	0.137667	0.134667	0.132
44.3333	0.118583	0.131583	0.139583	0.102583	0.107583	0.108583	0.105583	0.109583	0.110583	0.0953333	0.0943333	0.0953333	0.274167	0.288167	0.296167	0.271167	0.274167	0.288167	0.280167	0.290167	0.279167	0.207333	0.214333	0.212333	0.231417	0.243417	0.246417	0.375667	0.226667	0.343667	0.288667	0.290667	0.291667	0.311	0.326	0.32	0.249	0.257	0.257	0.297083	0.299083	0.306083	0.23025	0.23525	0.22925	0.135667	0.135667	0.133667	0.131
44.6667	0.118583	0.130583	0.138583	0.102583	0.107583	0.108583	0.105583	0.110583	0.110583	0.0943333	0.0933333	0.0943333	0.274167	0.288167	0.296167	0.272167	0.275167	0.288167	0.281167	0.291167	0.281167	0.207333	0.214333	0.211333	0.232417	0.243417	0.246417	0.373667	0.226667	0.346667	0.288667	0.290667	0.291667	0.311	0.326	0.32	0.249	0.257	0.257	0.297083	0.299083	0.307083	0.23025	0.23525	0.22825	0.133667	0.134667	0.132667	0.13
45	0.117583	0.129583	0.138583	0.102583	0.107583	0.107583	0.105583	0.109583	0.110583	0.0943333	0.0933333	0.0943333	0.274167	0.288167	0.296167	0.272167	0.275167	0.289167	0.281167	0.291167	0.281167	0.208333	0.214333	0.212333	0.231417	0.243417	0.246417	0.380667	0.226667	0.346667	0.287667	0.290667	0.290667	0.312	0.327	0.321	0.249	0.257	0.257	0.297083	0.299083	0.307083	0.23025	0.23425	0.22825	0.133667	0.134667	0.131667	0.129
45.3333	0.117583	0.129583	0.137583	0.102583	0.107583	0.107583	0.105583	0.109583	0.110583	0.0943333	0.0933333	0.0943333	0.275167	0.289167	0.296167	0.272167	0.276167	0.290167	0.281167	0.291167	0.281167	0.208333	0.215333	0.212333	0.232417	0.243417	0.247417	0.380667	0.227667	0.351667	0.287667	0.289667	0.289667	0.312	0.326	0.321	0.25	0.257	0.258	0.297083	0.299083	0.307083	0.22925	0.23425	0.22825	0.133667	0.134667	0.131667	0.129
45.6667	0.117583	0.128583	0.136583	0.102583	0.106583	0.107583	0.104583	0.109583	0.109583	0.0933333	0.0933333	0.0943333	0.275167	0.289167	0.297167	0.273167	0.277167	0.290167	0.282167	0.292167	0.282167	0.209333	0.215333	0.213333	0.232417	0.244417	0.247417	0.378667	0.227667	0.354667	0.286667	0.288667	0.290667	0.313	0.328	0.322	0.249	0.257	0.257	0.297083	0.299083	0.306083	0.22925	0.23425	0.22725	0.132667	0.134667	0.131667	0.129
46	0.116583	0.127583	0.136583	0.102583	0.106583	0.107583	0.105583	0.109583	0.110583	0.0933333	0.0933333	0.0933333	0.275167	0.289167	0.297167	0.273167	0.277167	0.291167	0.282167	0.292167	0.283167	0.210333	0.216333	0.213333	0.232417	0.245417	0.247417	0.376667	0.227667	0.351667	0.286667	0.288667	0.290667	0.313	0.328	0.323	0.25	0.258	0.258	0.297083	0.299083	0.307083	0.22825	0.23325	0.22725	0.132667	0.134667	0.130667	0.129
46.3333	0.117583	0.128583	0.136583	0.101583	0.106583	0.106583	0.105583	0.109583	0.110583	0.0933333	0.0923333	0.0933333	0.276167	0.291167	0.299167	0.274167	0.278167	0.292167	0.283167	0.293167	0.284167	0.210333	0.216333	0.214333	0.233417	0.246417	0.248417	0.377667	0.228667	0.352667	0.285667	0.288667	0.288667	0.315	0.328	0.324	0.25	0.258	0.258	0.297083	0.299083	0.307083	0.22825	0.23325	0.22725	0.132667	0.134667	0.131667	0.129
46.6667	0.116583	0.127583	0.135583	0.102583	0.106583	0.107583	0.105583	0.109583	0.110583	0.0933333	0.0933333	0.0943333	0.276167	0.291167	0.299167	0.274167	0.278167	0.293167	0.283167	0.294167	0.284167	0.211333	0.217333	0.215333	0.233417	0.246417	0.248417	0.379667	0.228667	0.353667	0.285667	0.287667	0.287667	0.315	0.329	0.325	0.251	0.259	0.259	0.297083	0.299083	0.307083	0.22825	0.23425	0.22725	0.132667	0.133667	0.131667	0.129
47	0.116583	0.127583	0.135583	0.101583	0.106583	0.106583	0.104583	0.109583	0.109583	0.0943333	0.0933333	0.0943333	0.277167	0.292167	0.300167	0.274167	0.279167	0.294167	0.283167	0.294167	0.285167	0.211333	0.218333	0.216333	0.233417	0.246417	0.248417	0.379667	0.228667	0.352667	0.284667	0.286667	0.286667	0.316	0.33	0.326	0.251	0.258	0.258	0.297083	0.299083	0.307083	0.22825	0.23325	0.22625	0.133667	0.134667	0.131667	0.129
47.3333	0.117583	0.128583	0.136583	0.101583	0.106583	0.106583	0.104583	0.109583	0.109583	0.0943333	0.0933333	0.0943333	0.277167	0.292167	0.301167	0.275167	0.280167	0.294167	0.284167	0.295167	0.285167	0.212333	0.219333	0.217333	0.234417	0.247417	0.248417	0.379667	0.228667	0.355667	0.284667	0.286667	0.286667	0.317	0.331	0.327	0.25	0.259	0.258	0.297083	0.299083	0.307083	0.22725	0.23325	0.22625	0.133667	0.133667	0.131667	0.129
47.6667	0.116583	0.127583	0.135583	0.101583	0.105583	0.105583	0.104583	0.108583	0.109583	0.0943333	0.0933333	0.0943333	0.277167	0.292167	0.301167	0.275167	0.280167	0.295167	0.284167	0.296167	0.286167	0.213333	0.219333	0.217333	0.234417	0.247417	0.249417	0.378667	0.228667	0.356667	0.283667	0.286667	0.287667	0.317	0.332	0.328	0.251	0.259	0.259	0.297083	0.300083	0.307083	0.22725	0.23225	0.22625	0.133667	0.134667	0.131667	0.13
48	0.115583	0.126583	0.134583	0.102583	0.106583	0.107583	0.103583	0.108583	0.108583	0.0943333	0.0933333	0.0943333	0.277167	0.293167	0.301167	0.277167	0.282167	0.297167	0.285167	0.296167	0.287167	0.214333	0.220333	0.218333	0.234417	0.248417	0.249417	0.373667	0.228667	0.354667	0.282667	0.285667	0.284667	0.319	0.332	0.328	0.251	0.259	0.259	0.297083	0.299083	0.306083	0.22725	0.23225	0.22625	0.133667	0.134667	0.132667	0.13
[truncated: 1,742 more columns]

## Sheet: S5 primers
Table S5. List of universal primers and strain-specific primers used for multiplex PCR.
Primer1	Forward (F) and reverse (R) nucleotide sequence	Amplicon size
Universal Tag	F: Cy5-AGGTGACACTATAGAATA	N/A2
	R: GTACGACTCACTATAGGGA
P. vulgatus DSM 1447	F: AGGTGACACTATAGAATAACCCAACGGTGGTCGTAATC	153
	R: GTACGACTCACTATAGGGAACCGGTGAGATACACGGAGA
S. copri DSM 18205	F: AGGTGACACTATAGAATACCAGCCATTTCGCTGATACC	279
	R: GTACGACTCACTATAGGGACGCGACGAGATAATCCGTGT
L. eligens DSM 3376	F: AGGTGACACTATAGAATATACCAGAGCCTCTTCAGCCT	322
	R: GTACGACTCACTATAGGGACGTCTGCATAACCAGCAGGA
F. duncaniae A2-165	F: AGGTGACACTATAGAATACCAGCCCCAGCATCTCTCTG	135
	R: GTACGACTCACTATAGGGAGGATACCGAGGGAAGAGTGGAC
R. intestinalis M50/1	F: AGGTGACACTATAGAATAAATCGCAATGAATCGCCTGC	254
	R: GTACGACTCACTATAGGGAAAGATGTCCGCCTTCACCAG
B. adolescentis DSM 20083	F: AGGTGACACTATAGAATAAACCTCCTCAAGACGCTTCG	283
	R: GTACGACTCACTATAGGGAGATTCCGGGGAAAGCATGGA
S. variabile DSM 15176	F: AGGTGACACTATAGAATATGGAACCGATCTCCTGCTTG	170
	R: GTACGACTCACTATAGGGAAGCAATGAGCTGTCCGATGA
R. bicirculans 80/3	F: AGGTGACACTATAGAATAGGAGCTTGTAGCGTCTGGTC	193
	R: GTACGACTCACTATAGGGAGCACCGAAAACCTCATTTGT
C. eutactus ART55/1	F: AGGTGACACTATAGAATAGAAGGAAAACCAGCTCGTGA	165
	R: GTACGACTCACTATAGGGACCCTCTGCTGGAACTTCAAC
A. hadrus SSC/2	F: AGGTGACACTATAGAATAATCTTAAGCAGTATTTCTGCAGTC	178
	R: GTACGACTCACTATAGGGAAACGATCGCACAGACGATCA
D. formicigenerans DSM 3992	F: AGGTGACACTATAGAATATCCTCTTGTGGCACGCATAC	174
	R: GTACGACTCACTATAGGGAATCAGGACGAATTTGCTGAGAGA
B. obeum A2-162	F: AGGTGACACTATAGAATAAACACCGAGCGTTTCCTATG	271
	R: GTACGACTCACTATAGGGACGTCCGGAAGCAAAGTCTAC
E. rectale A1-86	F: AGGTGACACTATAGAATAATAGCCCTCAGGCACCACTA	147
	R: GTACGACTCACTATAGGGATGGCCTTTAAGGTGGCAACA
R. faecis M72/1	F: AGGTGACACTATAGAATAAATCAGTTCCGCTCCCTTGG	339
	R: GTACGACTCACTATAGGGACCATTGGTTCCGGTGTCGTA
C. glutamicum DSM 1412	F: AGGTGACACTATAGAATACACTGAGGGCGATCTTGTT	183
	R: GTACGACTCACTATAGGGAAATGTGCTTGGCTCCGAAGA
1Purchased from Sigma-Aldrich (Gillingham, U.K.) in water and purified by desalting, apart from the TAG primer, which was purified by HPLC.
2Universal tag primers for amplification of all specific PCR products of various amplicon size.

## Sheet: S6 pure growth rates
Table S6. Average, standard deviation and number of replicates of maximum growth rate for strain-substrate combinations with an average net ODmax≥0.1.
	96-well plates in anaerobic cabinet
	Average maximum growth rate across all experiments with net ODmax ≥0.11
	Monosaccharide							RG-I side chain		Backbone & pectin
	Glc	Ara	Gal	GalA	Man	Rha	Xyl	AB	Gal-AN2	DP4	DP6	DP8	AP-C	CT-C	apple	beet-L	beet-R	carrot	kale
Putative pectin degraders (harbour pectin-specific GH and PL enzymes)
Bacteroides ovatus V975	0.416983	0.306067	0.228267	0.356133	0.283033	0.425767	0.240733	OD<0.1	OD<0.1	OD<0.1	0.144633	OD<0.1	0.394567	0.331	OD<0.1	0.512967	0.4809	OD<0.1	OD<0.1
Bacteroides thetaiotaomicron VPI-5482	0.431747	0.213167	0.30225	0.2395	0.2003	0.3787	0.2287	OD<0.1	0.49775	0.288017	0.2213	0.2146	0.356733	OD<0.1	OD<0.1	0.323767	0.241267	0.168267	OD<0.1
Phocaeicola vulgatus DSM 1447	0.285358	0.275633	0.230733	0.345083	0.195867	0.255433	0.1853	OD<0.1	OD<0.1	0.270767	0.215467	0.279567	0.351233	OD<0.1	OD<0.1	0.2125	0.202667	0.155833	OD<0.1
Segatella copri DSM 18205	0.302542	0.276467	0.255867	0.445317	OD<0.1	0.180467	0.274033	0.281167	0.3647	0.234183	0.3525	0.3543	0.412667	0.641367	0.335033	0.3333	0.263533	0.3011	0.320867
Lachnospira eligens DSM 3376	0.393147	OD<0.1	OD<0.1	OD<0.1	OD<0.1	OD<0.1	OD<0.1	OD<0.1	OD<0.1	1.05677	0.859967	0.762967	0.911617	1.208	1.06805	OD<0.1	OD<0.1	1.2143	1.05273
Lachnospira eligens I42	0.439175	OD<0.1	OD<0.1	0.48764	OD<0.1	OD<0.1	OD<0.1	OD<0.1	OD<0.1	1.24523	1.07144	0.86526	0.969967	1.2763	1.16542	1.07827	1.11533	1.45173	1.0494
Putative pectin cross-feeders (harbour pectin-specific GH enzymes)
Faecalibacterium duncaniae A2-165	0.5663	OD<0.1	0.55755	0.626817	OD<0.1	OD<0.1	OD<0.1	OD<0.1	OD<0.1	0.765417	OD<0.1	OD<0.1	OD<0.1	N/D	N/D	N/D	N/D	OD<0.1	N/D
Faecalibacterium prausnitzii SL3/3	0.438367	OD<0.1	0.3153	OD<0.1	OD<0.1	OD<0.1	OD<0.1	OD<0.1	OD<0.1	0.389025	OD<0.1	OD<0.1	OD<0.1	N/D	N/D	N/D	N/D	OD<0.1	N/D
Subdoligranulum variabile DSM 151763	0.514511	0.34948	0.3945	OD<0.1	OD<0.1	OD<0.1	0.416733	OD<0.1	OD<0.1	OD<0.1	N/D	N/D	OD<0.1	N/D	N/D	N/D	N/D	OD<0.1	N/D
Roseburia hominis A2-183	0.840144	0.545667	0.678233	0.606217	0.2959	OD<0.1	0.4595	OD<0.1	0.321167	0.791	OD<0.1	OD<0.1	OD<0.1	N/D	N/D	N/D	N/D	OD<0.1	N/D
Roseburia intestinalis L1-82	0.822617	0.794133	0.8266	0.785167	0.421567	OD<0.1	0.8818	OD<0.1	OD<0.1	1.00383	0.750733	OD<0.1	OD<0.1	N/D	N/D	N/D	N/D	OD<0.1	N/D
Roseburia intestinalis M50/1	0.778475	0.490833	0.555	0.600433	0.496367	OD<0.1	0.4854	OD<0.1	OD<0.1	0.786283	0.63995	OD<0.1	OD<0.1	N/D	N/D	N/D	N/D	OD<0.1	N/D
Roseburia intestinalis XB6B4	0.6579	0.7509	0.8734	0.774867	0.422233	OD<0.1	0.827667	OD<0.1	OD<0.1	0.928133	0.686033	OD<0.1	OD<0.1	N/D	N/D	N/D	N/D	OD<0.1	N/D
Background community strains (harbour no pectin-specific enzymes)
Roseburia faecis M72/1	0.774575	0.802067	0.74155	OD<0.1	OD<0.1	OD<0.1	0.776267	OD<0.1	0.65655	OD<0.1	N/D	N/D	OD<0.1	N/D	N/D	N/D	N/D	0.7128	N/D
Eubacterium rectale A1-86	0.596678	0.402333	0.922717	OD<0.1	OD<0.1	OD<0.1	0.414633	OD<0.1	OD<0.1	OD<0.1	N/D	N/D	0.229133	N/D	N/D	N/D	N/D	OD<0.1	N/D
Anaerostipes hadrus SSC/2	1.54563	0.2864	1.19147	OD<0.1	1.0444	OD<0.1	OD<0.1	OD<0.1	OD<0.1	OD<0.1	N/D	N/D	1.44867	N/D	N/D	N/D	N/D	OD<0.1	N/D
Anaerobutyricum hallii DSM 3353	OD<0.1	OD<0.1	0.08925	OD<0.1	OD<0.1	OD<0.1	OD<0.1	OD<0.1	OD<0.1	OD<0.1	N/D	N/D	OD<0.1	N/D	N/D	N/D	N/D	OD<0.1	N/D
Blautia obeum A2-162	0.928311	0.577	0.489117	OD<0.1	OD<0.1	0.770033	0.457	OD<0.1	OD<0.1	OD<0.1	N/D	N/D	OD<0.1	N/D	N/D	N/D	N/D	OD<0.1	N/D
Coprococcus eutactus ART55/1	0.543656	OD<0.1	0.568867	OD<0.1	OD<0.1	OD<0.1	OD<0.1	OD<0.1	0.873133	OD<0.1	N/D	N/D	OD<0.1	N/D	N/D	N/D	N/D	0.465567	N/D
Dorea formicigenerans DSM 3992	0.322811	0.4605	0.312283	OD<0.1	OD<0.1	OD<0.1	OD<0.1	OD<0.1	OD<0.1	OD<0.1	N/D	N/D	OD<0.1	N/D	N/D	N/D	N/D	OD<0.1	N/D
Ruminococcus bicirculans 80/3	0.240338	OD<0.1	OD<0.1	OD<0.1	OD<0.1	OD<0.1	OD<0.1	OD<0.1	OD<0.1	OD<0.1	N/D	N/D	OD<0.1	N/D	N/D	N/D	N/D	OD<0.1	N/D
Bifidobacterium adolescentis DSM 20083	0.664833	OD<0.1	0.609217	OD<0.1	OD<0.1	OD<0.1	OD<0.1	OD<0.1	OD<0.1	OD<0.1	N/D	N/D	OD<0.1	N/D	N/D	N/D	N/D	OD<0.1	N/D
1Abbreviations; Substrates, monosaccharides: Ara, arabinose; Gal, galactose; GalA, galacturonic acid; Glc, glucose; Man, mannose; Rha, rhamnose; Xyl, xylose; RG-I side chains: AB, arabinan; Gal-AN, galactan; Backbone & pectins: AP-C, commercial apple pectin; apple, in-house apple pectin; beet-L, in-house beet leave pectin; beet-R, in-house beetroot pectin; carrot: in-house carrot pectin; CT-C, co…
2Growth on galactan was not consistent for Faecalibacterium strains, R. intestinalis M50/1 and R. intestinalis XB6B4 (see Table S4 and Fig. S1). As no clear pattern of contamination could be established and other data were in accordance with current knowledge for the strains and substrates, replicates that showed growth for those strains were excluded.
3S. variabile was assigned as putative pectin cross feeder based on its CAZyme carriage (Table 1), but as no growth on GalA or DP4 was detected, it is regarded as a background strain for co-culture experiments
	Standard deviation maximum growth rate across all experiments with net ODmax ≥0.11
	Monosaccharide							RG-I side chain		Backbone & pectin
	Glc	Ara	Gal	GalA	Man	Rha	Xyl	AB	Gal-AN2	DP4	DP6	DP8	AP-C	CT-C	apple	beet-L	beet-R	carrot	kale
Putative pectin degraders (harbour pectin-specific GH and PL enzymes)
Bacteroides ovatus V975	0.144637	0.0684463	0.00918822	0.0715159	0.0334966	0.0370541	0.0281461	OD<0.1	OD<0.1	OD<0.1	0.00432474	OD<0.1	0.0343729	0.0199827	OD<0.1	0.0694633	0.0222816	OD<0.1	OD<0.1
Bacteroides thetaiotaomicron VPI-5482	0.122947	0.0221757	0.132318	0.0167677	0.0226537	0.109293	0.0352324	OD<0.1	0.146693	0.0918102	0.00855628	0.017486	0.0520771	OD<0.1	OD<0.1	0.0290078	0.00291605	0.0131458	OD<0.1
Phocaeicola vulgatus DSM 1447	0.0990282	0.0128889	0.00555908	0.0306059	0.0303793	0.00835125	0.0335322	OD<0.1	OD<0.1	0.0298698	0.0178551	0.0151995	0.040516	OD<0.1	OD<0.1	0.0110259	0.0315075	0.0179581	OD<0.1
Segatella copri DSM 18205	0.110175	0.016484	0.0189321	0.0902986	OD<0.1	0.0150387	0.0399888	0.00954795	0.0353883	0.055708	0.033838	0.0194872	0.0178942	0.0471714	0.0949559	0.0268418	0.0485142	0.0195031	0.0165301
Lachnospira eligens DSM 3376	0.0421118	OD<0.1	OD<0.1	OD<0.1	OD<0.1	OD<0.1	OD<0.1	OD<0.1	OD<0.1	0.333576	0.0478529	0.0707024	0.141182	0.0741072	0.221201	OD<0.1	OD<0.1	0.364424	0.0896885
Lachnospira eligens I42	0.0821638	OD<0.1	OD<0.1	0.0993345	OD<0.1	OD<0.1	OD<0.1	OD<0.1	OD<0.1	0.216376	0.0724711	0.133558	0.245569	0.166883	0.31545	0.134784	0.134143	0.25042	0.0949349
Putative pectin cross-feeders (harbour pectin-specific GH enzymes)
Faecalibacterium duncaniae A2-165	0.0805882	OD<0.1	0.0726878	0.0729221	OD<0.1	OD<0.1	OD<0.1	OD<0.1	OD<0.1	0.0760691	OD<0.1	OD<0.1	OD<0.1	N/D	N/D	N/D	N/D	OD<0.1	N/D
Faecalibacterium prausnitzii SL3/3	0.161737	OD<0.1	0.0267604	OD<0.1	OD<0.1	OD<0.1	OD<0.1	OD<0.1	OD<0.1	0.034666	OD<0.1	OD<0.1	OD<0.1	N/D	N/D	N/D	N/D	OD<0.1	N/D
Subdoligranulum variabile DSM 151763	0.0402982	0.0450445	0.0444244	OD<0.1	OD<0.1	OD<0.1	0.023063	OD<0.1	OD<0.1	OD<0.1	N/D	N/D	OD<0.1	N/D	N/D	N/D	N/D	OD<0.1	N/D
Roseburia hominis A2-183	0.158142	0.0599614	0.0732205	0.0897399	0.0317005	OD<0.1	0.0538192	OD<0.1	0.0688512	0.05795	OD<0.1	OD<0.1	OD<0.1	N/D	N/D	N/D	N/D	OD<0.1	N/D
Roseburia intestinalis L1-82	0.0259821	0.0165437	0.0254	0.0491017	0.0266282	OD<0.1	0.0390983	OD<0.1	OD<0.1	0.0567893	0.0447642	OD<0.1	OD<0.1	N/D	N/D	N/D	N/D	OD<0.1	N/D
Roseburia intestinalis M50/1	0.144631	0.0331681	0.0693622	0.161052	0.0849974	OD<0.1	0.021161	OD<0.1	OD<0.1	0.121635	0.0856483	OD<0.1	OD<0.1	N/D	N/D	N/D	N/D	OD<0.1	N/D
Roseburia intestinalis XB6B4	0.0837132	0.024577	0.0250006	0.00865583	0.00431548	OD<0.1	0.00553384	OD<0.1	OD<0.1	0.0170661	0.166975	OD<0.1	OD<0.1	N/D	N/D	N/D	N/D	OD<0.1	N/D
Background community strains (harbour no pectin-specific enzymes)
Roseburia faecis M72/1	0.175622	0.0432204	0.0434419	OD<0.1	OD<0.1	OD<0.1	0.02662	OD<0.1	0.0888179	OD<0.1	N/D	N/D	OD<0.1	N/D	N/D	N/D	N/D	0.037592	N/D
Eubacterium rectale A1-86	0.182075	0.125508	0.109968	OD<0.1	OD<0.1	OD<0.1	0.0608146	OD<0.1	OD<0.1	OD<0.1	N/D	N/D	0.0388301	N/D	N/D	N/D	N/D	OD<0.1	N/D
Anaerostipes hadrus SSC/2	0.180621	0.0380773	0.124992	OD<0.1	0.010547	OD<0.1	OD<0.1	OD<0.1	OD<0.1	OD<0.1	N/D	N/D	0.0975421	N/D	N/D	N/D	N/D	OD<0.1	N/D
Anaerobutyricum hallii DSM 3353	OD<0.1	OD<0.1	0.0153538	OD<0.1	OD<0.1	OD<0.1	OD<0.1	OD<0.1	OD<0.1	OD<0.1	N/D	N/D	OD<0.1	N/D	N/D	N/D	N/D	OD<0.1	N/D
Blautia obeum A2-162	0.0816552	0.0294267	0.190641	OD<0.1	OD<0.1	0.0807027	0.0448522	OD<0.1	OD<0.1	OD<0.1	N/D	N/D	OD<0.1	N/D	N/D	N/D	N/D	OD<0.1	N/D
Coprococcus eutactus ART55/1	0.258235	OD<0.1	0.294411	OD<0.1	OD<0.1	OD<0.1	OD<0.1	OD<0.1	0.0695576	OD<0.1	N/D	N/D	OD<0.1	N/D	N/D	N/D	N/D	0.0919814	N/D
Dorea formicigenerans DSM 3992	0.0915163	0.0497231	0.0792106	OD<0.1	OD<0.1	OD<0.1	OD<0.1	OD<0.1	OD<0.1	OD<0.1	N/D	N/D	OD<0.1	N/D	N/D	N/D	N/D	OD<0.1	N/D
Ruminococcus bicirculans 80/3	0.0601907	OD<0.1	OD<0.1	OD<0.1	OD<0.1	OD<0.1	OD<0.1	OD<0.1	OD<0.1	OD<0.1	N/D	N/D	OD<0.1	N/D	N/D	N/D	N/D	OD<0.1	N/D
Bifidobacterium adolescentis DSM 20083	0.1039	OD<0.1	0.133242	OD<0.1	OD<0.1	OD<0.1	OD<0.1	OD<0.1	OD<0.1	OD<0.1	N/D	N/D	OD<0.1	N/D	N/D	N/D	N/D	OD<0.1	N/D
	Number of replicates maximum growth rate across all experiments with net ODmax ≥0.11
	Monosaccharide							RG-I side chain		Backbone & pectin
	Glc	Ara	Gal	GalA	Man	Rha	Xyl	AB	Gal-AN2	DP4	DP6	DP8	AP-C	CT-C	apple	beet-L	beet-R	carrot	kale
Putative pectin degraders (harbour pectin-specific GH and PL enzymes)
Bacteroides ovatus V975	12	3	3	6	3	3	3	OD<0.1	OD<0.1	OD<0.1	3	OD<0.1	3	3	OD<0.1	3	3	OD<0.1	OD<0.1
Bacteroides thetaiotaomicron VPI-5482	15	3	6	6	3	5	3	OD<0.1	6	6	3	3	3	OD<0.1	OD<0.1	3	3	3	OD<0.1
Phocaeicola vulgatus DSM 1447	12	3	3	6	3	3	3	OD<0.1	OD<0.1	6	3	3	3	OD<0.1	OD<0.1	3	3	3	OD<0.1
Segatella copri DSM 18205	12	3	3	6	OD<0.1	3	3	3	3	6	3	3	3	3	6	3	3	3	3
Lachnospira eligens DSM 3376	15	OD<0.1	OD<0.1	OD<0.1	OD<0.1	OD<0.1	OD<0.1	OD<0.1	OD<0.1	6	3	3	6	3	6	OD<0.1	OD<0.1	3	3
Lachnospira eligens I42	16	OD<0.1	OD<0.1	10	OD<0.1	OD<0.1	OD<0.1	OD<0.1	OD<0.1	8	5	5	6	3	4	3	3	3	3
Putative pectin cross-feeders (harbour pectin-specific GH enzymes)
Faecalibacterium duncaniae A2-165	12	OD<0.1	6	6	OD<0.1	OD<0.1	OD<0.1	OD<0.1	OD<0.1	6	OD<0.1	OD<0.1	OD<0.1	N/D	N/D	N/D	N/D	OD<0.1	N/D
Faecalibacterium prausnitzii SL3/3	12	OD<0.1	4	OD<0.1	OD<0.1	OD<0.1	OD<0.1	OD<0.1	OD<0.1	4	OD<0.1	OD<0.1	OD<0.1	N/D	N/D	N/D	N/D	OD<0.1	N/D
Subdoligranulum variabile DSM 151763	9	5	5	OD<0.1	OD<0.1	OD<0.1	3	OD<0.1	OD<0.1	OD<0.1	N/D	N/D	OD<0.1	N/D	N/D	N/D	N/D	OD<0.1	N/D
Roseburia hominis A2-183	9	3	3	6	3	OD<0.1	3	OD<0.1	3	6	OD<0.1	OD<0.1	OD<0.1	N/D	N/D	N/D	N/D	OD<0.1	N/D
Roseburia intestinalis L1-82	6	3	3	3	3	OD<0.1	3	OD<0.1	OD<0.1	3	6	OD<0.1	OD<0.1	N/D	N/D	N/D	N/D	OD<0.1	N/D
Roseburia intestinalis M50/1	12	3	3	6	3	OD<0.1	3	OD<0.1	OD<0.1	6	6	OD<0.1	OD<0.1	N/D	N/D	N/D	N/D	OD<0.1	N/D
Roseburia intestinalis XB6B4	9	3	3	3	3	OD<0.1	3	OD<0.1	OD<0.1	3	6	OD<0.1	OD<0.1	N/D	N/D	N/D	N/D	OD<0.1	N/D
Background community strains (harbour no pectin-specific enzymes)
Roseburia faecis M72/1	12	3	6	OD<0.1	OD<0.1	OD<0.1	3	OD<0.1	6	OD<0.1	N/D	N/D	OD<0.1	N/D	N/D	N/D	N/D	3	N/D
Eubacterium rectale A1-86	9	3	6	OD<0.1	OD<0.1	OD<0.1	3	OD<0.1	OD<0.1	OD<0.1	N/D	N/D	3	N/D	N/D	N/D	N/D	OD<0.1	N/D
Anaerostipes hadrus SSC/2	9	3	6	OD<0.1	3	OD<0.1	OD<0.1	OD<0.1	OD<0.1	OD<0.1	N/D	N/D	3	N/D	N/D	N/D	N/D	OD<0.1	N/D
Anaerobutyricum hallii DSM 3353	OD<0.1	OD<0.1	6	OD<0.1	OD<0.1	OD<0.1	OD<0.1	OD<0.1	OD<0.1	OD<0.1	N/D	N/D	OD<0.1	N/D	N/D	N/D	N/D	OD<0.1	N/D
Blautia obeum A2-162	9	3	6	OD<0.1	OD<0.1	3	3	OD<0.1	OD<0.1	OD<0.1	N/D	N/D	OD<0.1	N/D	N/D	N/D	N/D	OD<0.1	N/D
Coprococcus eutactus ART55/1	9	OD<0.1	6	OD<0.1	OD<0.1	OD<0.1	OD<0.1	OD<0.1	3	OD<0.1	N/D	N/D	OD<0.1	N/D	N/D	N/D	N/D	3	N/D
Dorea formicigenerans DSM 3992	9	3	6	OD<0.1	OD<0.1	OD<0.1	OD<0.1	OD<0.1	OD<0.1	OD<0.1	N/D	N/D	OD<0.1	N/D	N/D	N/D	N/D	OD<0.1	N/D
Ruminococcus bicirculans 80/3	8	OD<0.1	OD<0.1	OD<0.1	OD<0.1	OD<0.1	OD<0.1	OD<0.1	OD<0.1	OD<0.1	N/D	N/D	OD<0.1	N/D	N/D	N/D	N/D	OD<0.1	N/D
Bifidobacterium adolescentis DSM 20083	9	OD<0.1	6	OD<0.1	OD<0.1	OD<0.1	OD<0.1	OD<0.1	OD<0.1	OD<0.1	N/D	N/D	OD<0.1	N/D	N/D	N/D	N/D	OD<0.1	N/D

## Sheet: S7 community %
Table S7. Relative abundance (%) of individual bacterial strains in microbial communities grown in co-culture.
Community1	BC	BC	BC	BC	BC	BC	BC	BC	BC	BC	BC	BC	BC	BC	BC	BC	BC	BC	BC	BC	BC	BC	BC	BC	BC	BC	BC	BC	BC	BC	BC	BC	BC	BP-glc	BP-glc	BP-glc	BP-glc	BP-glc	BP-glc	BP-glc	BP-glc	BP-glc	BP-glc	BP-glc	BP-glc	BP-glc	BP-glc	BP-glc	BP-glc
Substrate2	Glc	Glc	Glc	AP-C	AP-C	AP-C	kale	kale	kale	apple	apple	apple	beet-L	beet-L	beet-L	beet-R	beet-R	beet-R	carrot	carrot	carrot	CT-C	CT-C	CT-C	DP4	DP4	DP4	DP5	DP5	DP5	M-mix	M-mix	M-mix	Glc	Glc	Glc	AP-C	AP-C	AP-C	kale	kale	kale	apple	apple	apple	beet-L	beet-L	beet-L	beet-R
Replicate	R1	R2	R3	R1	R2	R3	R1	R2	R3	R1	R2	R3	R1	R2	R3	R1	R2	R3	R1	R2	R3	R1	R2	R3	R1	R2	R3	R1	R2	R3	R1	R2	R3	R1	R2	R3	R1	R2	R3	R1	R2	R3	R1	R2	R3	R1	R2	R3	R1
Phocaeicola vulgatus DSM 1447	0	0	0	0	0	0	0	0	0	0	0	0	0	0	0	0	0	0	0	0	0	0	0	0	0	0	0	0	0	0	0	0	0	0	0	0	0	0	0	0	0	0	0	0	0	0	0	0	0.0259018
Segatella copri DSM 18205	0	0	0	0	0	0	0	0	0	0	0	0	0	0	0	0	0	0	0	0	0	0	0	0	0	0	0	0	0	0	0	0	0	0	0	0	0.0591286	0.0602363	0.059198	0	0	0	0.0256861	0.0260991	0.0246065	0.369022	0.350466	0.303884	0.363343
Lachnospira eligens DSM 3376	0	0	0	0	0	0	0	0	0	0	0	0	0	0	0	0	0	0	0	0	0	0	0	0	0	0	0	0	0	0	0	0	0	0.0166478	0.0168146	0.0184828	0.357134	0.360092	0.334004	0.894104	0.890828	0.889183	0.737794	0.74029	0.753746	0.408951	0.429893	0.465359	0.412131
Faecalibacterium duncaniae A2-165	0.0665205	0.0749778	0.0738718	0.125928	0.115058	0.106031	0.0728199	0.0414206	0.0522663	0.0343507	0.0357982	0.0435969	0.155654	0.151199	0.159623	0.182377	0.17496	0.192642	0	0	0	0.125354	0.135941	0.126353	0.716263	0.67482	0.659715	0.697531	0.675308	0.696369	0.405566	0.439875	0.361629	0	0	0	0	0	0	0	0	0	0	0	0	0	0	0	0
Roseburia intestinalis M50/1	0.0306697	0.0311724	0.0287342	0.0924513	0.0929507	0.101218	0	0	0	0.241885	0.220462	0.197605	0.0684641	0.039334	0.044367	0.0639521	0.0705896	0.0554206	0.743201	0.68626	0.693241	0.0171673	0.0205586	0.0137246	0.283737	0.32518	0.340285	0.302469	0.324692	0.303631	0.280616	0.270553	0.312296	0	0	0	0	0	0	0	0	0	0	0	0	0	0	0	0
Bifidobacterium adolescentis DSM 20083	0	0	0	0	0	0	0	0	0	0	0	0	0	0	0	0	0	0	0	0	0	0	0	0	0	0	0	0	0	0	0	0	0	0	0	0	0	0	0	0	0	0	0	0	0	0	0	0	0
Subdoligranulum variabile DSM 15176	0	0	0	0.0922431	0.0996825	0.0917363	0	0	0	0.289061	0.311839	0.306139	0.156755	0.163581	0.164056	0.289097	0.273048	0.271569	0	0	0	0.246704	0.245749	0.26549	0	0	0	0	0	0	0	0	0	0	0	0	0	0	0	0	0	0	0.054274	0.0558994	0.0540137	0.034532	0.0379949	0.0392821	0.05503
Ruminococcus bicirculans 80/3	0	0	0	0	0	0	0	0	0	0.0331233	0.0357219	0.0315739	0.0528042	0.0487931	0.0509777	0.0277459	0.024604	0.0209875	0	0	0	0	0	0	0	0	0	0	0	0	0	0	0	0	0	0	0	0	0	0	0	0	0	0	0	0	0	0	0
Coprococcus eutactus ART55/1	0	0	0	0	0	0	0	0	0	0.0344919	0.0328963	0.0330469	0.0245271	0.0251193	0.0281066	0.0298778	0.0282741	0.0217658	0	0	0	0	0	0	0	0	0	0	0	0	0	0	0	0	0	0	0	0	0	0	0	0	0.0112905	0.0156012	0.0159708	0.00709268	0.00952394	0.007534	0
Anaerostipes hadrus SSC/2	0.714249	0.808408	0.721759	0.365937	0.361328	0.384328	0.143903	0	0.253976	0.0613029	0.0826763	0.0648162	0	0	0	0.0925672	0.0915387	0.088673	0	0	0	0.135121	0.134634	0.124034	0	0	0	0	0	0	0.184282	0.151784	0.17109	0.804121	0.775354	0.779275	0.40796	0.388323	0.411768	0	0	0	0.06007	0.0550568	0.0540955	0.0644152	0.0538707	0.0569172	0.067312
Dorea formicigenerans DSM 3992	0	0	0	0	0	0	0	0	0	0.0438233	0.0259789	0.0542198	0	0	0	0	0	0	0	0	0	0	0	0	0	0	0	0	0	0	0	0	0	0	0	0	0	0	0	0	0	0	0	0	0	0	0	0	0
Blautia obeum A2-162	0	0	0	0	0	0	0	0	0	0	0	0	0	0	0	0	0	0	0	0	0	0.114741	0.102082	0.109351	0	0	0	0	0	0	0	0	0	0	0	0	0	0	0	0	0	0	0	0	0	0	0	0	0
Eubacterium rectale A1-86	0.0853181	0.0854417	0.0782796	0.187051	0.19058	0.194143	0	0	0	0.0598412	0.0561432	0.0613551	0.0432954	0.042256	0.0441479	0.0186504	0.0237116	0.0258389	0.0520486	0.101177	0.0780461	0.103496	0.100987	0.103739	0	0	0	0	0	0	0.0488625	0.0451339	0.0512518	0.0768683	0.108515	0.0870911	0.0882723	0.0831035	0.0992212	0	0	0	0.0272753	0.0281333	0.0224451	0	0.0125198	0.0136714	0
Roseburia faecis M72/1	0.103243	0	0.0973553	0.136389	0.140401	0.122543	0.783277	0.958579	0.693758	0.202121	0.198485	0.207647	0.4985	0.529718	0.508722	0.295732	0.313274	0.323103	0.204751	0.212563	0.228713	0.257417	0.260048	0.257308	0	0	0	0	0	0	0.0806734	0.0926545	0.103733	0.102363	0.0993163	0.115151	0.0875046	0.108245	0.0958086	0.105896	0.109172	0.110817	0.0836102	0.0789198	0.0751227	0.115987	0.105732	0.113353	0.0762822
1For community composition see Table S3.
2For substrate abbreviations see Table S2.
[truncated: 215 more columns]
